# Supplementary material for: Soil minerals affect taxon-specific bacterial growth
Source: ISME J. 2021 Dec 20;16(5):1318–26. doi: 10.1038/s41396-021-01162-y (PMC9038713; doi:10.1038/s41396-021-01162-y)
Supplement: Supplementary file 2 — Supplemental Table 3 [file 41396_2021_1162_MOESM2_ESM.xlsx]

## Sheet: sample_data_pub
sample_fraction	DNA_density_g_ml	DNA_ng_uL	DNA_ng_fraction	DNA_proportion	Week	Soil	Substrate.x	iso_trt	soil_Ctrt_isotope	ComboTrt_iso	ComboTrt	fraction	sample_id	avg_16S_g_soil	qpcr_Cq	qpcr_Cq.Mean	qpcr_Cq.Std.Dev	qpcr_Starting.Quantity.SQ.	qpcr_SQ.Mean	qpcr_SQ.Std.Dev	qpcr_Plate	qpcr_Standard.Curve.slope	qpcr_Standard.Curve.R2	qpcr_Standard.Curve.efficiency	IsotopeTreat	Fraction	Tube	treatment_sample
1_03	1.73677	0.141	7.05	0.00205028	1	Andesite	Water	light	AN_NoC_16O	1_AN_NoC.16O	1_AN_NoC	3	1	400.382	25.66	25.74	0.12	422.482	400.38	30.41	20160818_Plate07	-0.2902	0.9983	95.07	16O	3	1	1_AN_NoC_16O_1_3
1_04	1.7298	0.17	8.5	0.00247197	1	Andesite	Water	light	AN_NoC_16O	1_AN_NoC.16O	1_AN_NoC	4	1	569.24	25.02	25.22	0.18	649.627	569.24	69.62	20160818_Plate07	-0.2902	0.9983	95.07	16O	4	1	1_AN_NoC_16O_1_4
1_05	1.72283	0.223	11.15	0.00324265	1	Andesite	Water	light	AN_NoC_16O	1_AN_NoC.16O	1_AN_NoC	5	1	738.469	24.82	24.83	0.03	739.892	738.47	13.1	20160818_Plate07	-0.2902	0.9983	95.07	16O	5	1	1_AN_NoC_16O_1_5
1_06	1.71585	0.84	42	0.0122145	1	Andesite	Water	light	AN_NoC_16O	1_AN_NoC.16O	1_AN_NoC	6	1	2123.51	22.89	23.25	0.14	2701.49	2123.51	192.28	20160818_Plate07	-0.2902	0.9983	95.07	16O	6	1	1_AN_NoC_16O_1_6
1_07	1.70887	29.7	1485	0.431868	1	Andesite	Water	light	AN_NoC_16O	1_AN_NoC.16O	1_AN_NoC	7	1	5849.67	23.41	23.36	0.12	1907.06	1969.58	157.87	20160818_Plate07	-0.2902	0.9983	95.07	16O	7	1	1_AN_NoC_16O_1_7
1_08	1.7019	0	0	0	1	Andesite	Water	light	AN_NoC_16O	1_AN_NoC.16O	1_AN_NoC	8	1	70380.9	18.19	19.06	0.26	62532.1	35190.5	6199.92	20160818_Plate07	-0.2902	0.9983	95.07	16O	8	1	1_AN_NoC_16O_1_8
1_09	1.69609	15.1	755	0.219569	1	Andesite	Water	light	AN_NoC_16O	1_AN_NoC.16O	1_AN_NoC	9	1	241886	16.81	16.79	0.13	157998	160190	14141.3	20160818_Plate07	-0.2902	0.9983	95.07	16O	9	1	1_AN_NoC_16O_1_9
1_10	1.69027	12.8	640	0.186125	1	Andesite	Water	light	AN_NoC_16O	1_AN_NoC.16O	1_AN_NoC	10	1	743251	14.86	14.86	0.03	582418	580664	11493.9	20160818_Plate07	-0.2902	0.9983	95.07	16O	10	1	1_AN_NoC_16O_1_10
1_11	1.68098	5.62	281	0.0817205	1	Andesite	Water	light	AN_NoC_16O	1_AN_NoC.16O	1_AN_NoC	11	1	887655	14.15	14.23	0.11	934153	887655	65758	20160818_Plate07	-0.2902	0.9983	95.07	16O	11	1	1_AN_NoC_16O_1_11
1_12	1.674	2.31	115.5	0.0335897	1	Andesite	Water	light	AN_NoC_16O	1_AN_NoC.16O	1_AN_NoC	12	1	214912	16.37	16.35	0.1	211939	214912	15106	20160818_Plate07	-0.2902	0.9983	95.07	16O	12	1	1_AN_NoC_16O_1_12
10_04	1.72399	1.2	60	0.0210143	1	Andesite	Water	label	AN_NoC_18O	1_AN_NoC.18O	1_AN_NoC	4	10	23215.1	21.23	20.21	0.25	11979.5	23215.1	3741.13	20160819_Plate08	-0.2852	0.9976	92.84	18O	4	10	1_AN_NoC_18O_10_4
10_05	1.71701	2.65	132.5	0.0464066	1	Andesite	Water	label	AN_NoC_18O	1_AN_NoC.18O	1_AN_NoC	5	10	50911.3	20.34	18.98	0.12	21187.6	50911.3	4027.99	20160819_Plate08	-0.2852	0.9976	92.84	18O	5	10	1_AN_NoC_18O_10_5
10_06	1.71004	3.66	183	0.0640936	1	Andesite	Water	label	AN_NoC_18O	1_AN_NoC.18O	1_AN_NoC	6	10	152508	18.56	17.27	0.07	66585.9	152508	7163.4	20160819_Plate08	-0.2852	0.9976	92.84	18O	6	10	1_AN_NoC_18O_10_6
10_07	1.70306	10.6	530	0.185626	1	Andesite	Water	label	AN_NoC_18O	1_AN_NoC.18O	1_AN_NoC	7	10	203461	16.85	16.91	0.08	199312	191945	10418.7	20160819_Plate08	-0.2852	0.9976	92.84	18O	7	10	1_AN_NoC_18O_10_7
10_08	1.69493	14.6	730	0.255674	1	Andesite	Water	label	AN_NoC_18O	1_AN_NoC.18O	1_AN_NoC	8	10	757943	16.1	15.36	0.02	323359	519139	5947.37	20160819_Plate08	-0.2852	0.9976	92.84	18O	8	10	1_AN_NoC_18O_10_8
10_09	1.68795	9.76	488	0.170916	1	Andesite	Water	label	AN_NoC_18O	1_AN_NoC.18O	1_AN_NoC	9	10	946983	14.38	14.42	0.09	971320	946983	55512.4	20160819_Plate08	-0.2852	0.9976	92.84	18O	9	10	1_AN_NoC_18O_10_9
10_10	1.68214	7.62	381	0.133441	1	Andesite	Water	label	AN_NoC_18O	1_AN_NoC.18O	1_AN_NoC	10	10	815738	15.23	14.73	0.7	563710	815738	356421	20160819_Plate08	-0.2852	0.9976	92.84	18O	10	10	1_AN_NoC_18O_10_10
10_11	1.67284	3.84	192	0.0672457	1	Andesite	Water	label	AN_NoC_18O	1_AN_NoC.18O	1_AN_NoC	11	10	203881	16.88	16.82	0.09	195227	203881	12238.1	20160819_Plate08	-0.2852	0.9976	92.84	18O	11	10	1_AN_NoC_18O_10_11
11_03	1.73794	0	0	0	1	Andesite	Water	label	AN_NoC_18O	1_AN_NoC.18O	1_AN_NoC	3	11	880.952	24.83	24.86	0.0467234	900.224	880.95	27.254	20160816_Plate05	-0.2872	0.9985	93.73	18O	3	11	1_AN_NoC_18O_11_3
11_04	1.73329	0	0	0	1	Andesite	Water	label	AN_NoC_18O	1_AN_NoC.18O	1_AN_NoC	4	11	3268.31	22.78	22.88	0.142358	3485.85	3268.31	307.661	20160816_Plate05	-0.2872	0.9985	93.73	18O	4	11	1_AN_NoC_18O_11_4
11_05	1.72748	0	0	0	1	Andesite	Water	label	AN_NoC_18O	1_AN_NoC.18O	1_AN_NoC	5	11	51322.9	18.69	18.72	0.0388451	52256.3	51322.9	1320.11	20160816_Plate05	-0.2872	0.9985	93.73	18O	5	11	1_AN_NoC_18O_11_5
11_06	1.71934	0.168	8.4	0.164062	1	Andesite	Water	label	AN_NoC_18O	1_AN_NoC.18O	1_AN_NoC	6	11	8171.93	21.38	21.5	0.198697	8842.72	8171.93	1032.48	20160816_Plate05	-0.2872	0.9985	93.73	18O	6	11	1_AN_NoC_18O_11_6
11_07	1.71352	0	0	0	1	Andesite	Water	label	AN_NoC_18O	1_AN_NoC.18O	1_AN_NoC	7	11	131044	16.8	17.63	0.281756	182980	106540	19764.6	20160816_Plate05	-0.2872	0.9985	93.73	18O	7	11	1_AN_NoC_18O_11_7
11_08	1.70655	0.246	12.3	0.240234	1	Andesite	Water	label	AN_NoC_18O	1_AN_NoC.18O	1_AN_NoC	8	11	295646	16.47	16.4	0.101232	228050	239389	16036.4	20160816_Plate05	-0.2872	0.9985	93.73	18O	8	11	1_AN_NoC_18O_11_8
11_09	1.7019	0.247	12.35	0.241211	1	Andesite	Water	label	AN_NoC_18O	1_AN_NoC.18O	1_AN_NoC	9	11	965173	14.84	14.82	0.0606344	671782	682101	27643.8	20160816_Plate05	-0.2872	0.9985	93.73	18O	9	11	1_AN_NoC_18O_11_9
11_10	1.69493	0.283	14.15	0.276367	1	Andesite	Water	label	AN_NoC_18O	1_AN_NoC.18O	1_AN_NoC	10	11	394396	15.54	15.65	0.142722	420715	394396	37221.2	20160816_Plate05	-0.2872	0.9985	93.73	18O	10	11	1_AN_NoC_18O_11_10
11_11	1.68795	0.08	4	0.078125	1	Andesite	Water	label	AN_NoC_18O	1_AN_NoC.18O	1_AN_NoC	11	11	124503	17.33	17.38	0.0803312	129185	124503	6620.23	20160816_Plate05	-0.2872	0.9985	93.73	18O	11	11	1_AN_NoC_18O_11_11
12_04	1.72515	2.9	145	0.0751568	1	Andesite	Water	label	AN_NoC_18O	1_AN_NoC.18O	1_AN_NoC	4	12	17388.8	20.65	20.66	0.21	17350.5	17388.8	2321.83	20160819_Plate08	-0.2852	0.9976	92.84	18O	4	12	1_AN_NoC_18O_12_4
12_05	1.71701	2.41	120.5	0.0624579	1	Andesite	Water	label	AN_NoC_18O	1_AN_NoC.18O	1_AN_NoC	5	12	58271.9	18.88	18.77	0.15	54267.4	58271.9	5663.23	20160819_Plate08	-0.2852	0.9976	92.84	18O	5	12	1_AN_NoC_18O_12_5
12_06	1.70887	5.55	277.5	0.143835	1	Andesite	Water	label	AN_NoC_18O	1_AN_NoC.18O	1_AN_NoC	6	12	202479	16.86	16.83	0.03	198155	202479	3748.93	20160819_Plate08	-0.2852	0.9976	92.84	18O	6	12	1_AN_NoC_18O_12_6
12_07	1.70074	9.61	480.5	0.249054	1	Andesite	Water	label	AN_NoC_18O	1_AN_NoC.18O	1_AN_NoC	7	12	326436	16.16	16.09	0.14	310105	326436	30328.4	20160819_Plate08	-0.2852	0.9976	92.84	18O	7	12	1_AN_NoC_18O_12_7
12_08	1.69376	0.135	6.75	0.00349868	1	Andesite	Water	label	AN_NoC_18O	1_AN_NoC.18O	1_AN_NoC	8	12	2895.29	22.6	23.45	0.21	4980.69	2895.29	397.22	20160819_Plate08	-0.2852	0.9976	92.84	18O	8	12	1_AN_NoC_18O_12_8
12_09	1.68562	7.56	378	0.195926	1	Andesite	Water	label	AN_NoC_18O	1_AN_NoC.18O	1_AN_NoC	9	12	1.08725e+06	14.32	14.21	0.11	1.01337e+06	1.08725e+06	75070.4	20160819_Plate08	-0.2852	0.9976	92.84	18O	9	12	1_AN_NoC_18O_12_9
12_10	1.67865	2.62	131	0.0679003	1	Andesite	Water	label	AN_NoC_18O	1_AN_NoC.18O	1_AN_NoC	10	12	473144	15.55	15.5	0.07	458678	473144	20458.7	20160819_Plate08	-0.2852	0.9976	92.84	18O	10	12	1_AN_NoC_18O_12_10
13_03	1.73445	1.53	76.5	0.0228457	1	Andesite	Water	label	AN_NoC_18O	1_AN_NoC.18O	1_AN_NoC	3	13	6833.36	22	22.11	0.16	7332.98	6833.36	706.57	20160819_Plate08	-0.2852	0.9976	92.84	18O	3	13	1_AN_NoC_18O_13_3
13_04	1.72515	4.45	222.5	0.0664467	1	Andesite	Water	label	AN_NoC_18O	1_AN_NoC.18O	1_AN_NoC	4	13	27205.3	20.23	19.97	0.36	22847.8	27205.3	6162.41	20160819_Plate08	-0.2852	0.9976	92.84	18O	4	13	1_AN_NoC_18O_13_4
13_05	1.71585	2.37	118.5	0.0353885	1	Andesite	Water	label	AN_NoC_18O	1_AN_NoC.18O	1_AN_NoC	5	13	62357.3	18.53	18.67	0.15	67612.1	62357.3	5734.33	20160819_Plate08	-0.2852	0.9976	92.84	18O	5	13	1_AN_NoC_18O_13_5
13_06	1.70771	4.78	239	0.0713742	1	Andesite	Water	label	AN_NoC_18O	1_AN_NoC.18O	1_AN_NoC	6	13	200224	16.71	16.85	0.13	217500	200224	16198.9	20160819_Plate08	-0.2852	0.9976	92.84	18O	6	13	1_AN_NoC_18O_13_6
13_07	1.7019	10.4	520	0.155291	1	Andesite	Water	label	AN_NoC_18O	1_AN_NoC.18O	1_AN_NoC	7	13	338601	16.01	16.09	0.11	340692	325578	23329.3	20160819_Plate08	-0.2852	0.9976	92.84	18O	7	13	1_AN_NoC_18O_13_7
13_08	1.69493	15.7	785	0.23443	1	Andesite	Water	label	AN_NoC_18O	1_AN_NoC.18O	1_AN_NoC	8	13	993671	15.13	15.05	0.11	601292	632911	45846.9	20160819_Plate08	-0.2852	0.9976	92.84	18O	8	13	1_AN_NoC_18O_13_8
13_09	1.68795	11.4	570	0.170223	1	Andesite	Water	label	AN_NoC_18O	1_AN_NoC.18O	1_AN_NoC	9	13	1.12493e+06	14.96	14.36	0.08	670789	986777	52183.3	20160819_Plate08	-0.2852	0.9976	92.84	18O	9	13	1_AN_NoC_18O_13_9
13_10	1.67981	4.98	249	0.0743605	1	Andesite	Water	label	AN_NoC_18O	1_AN_NoC.18O	1_AN_NoC	10	13	1.15289e+06	13.99	14.12	0.12	1.24925e+06	1.15289e+06	86642.5	20160819_Plate08	-0.2852	0.9976	92.84	18O	10	13	1_AN_NoC_18O_13_10
13_11	1.67284	6.18	309	0.0922787	1	Andesite	Water	label	AN_NoC_18O	1_AN_NoC.18O	1_AN_NoC	11	13	138058	19.09	17.81	1.36	47284.3	138058	116402	20160819_Plate08	-0.2852	0.9976	92.84	18O	11	13	1_AN_NoC_18O_13_11
14_01	1.73212	0.204	10.2	0.00908646	1	Basalt	Water	label	BS_NoC_18O	1_BS_NoC.18O	1_BS_NoC	1	14	1033.62	25.08	25.05	0.04	1012.84	1033.62	24.03	20160819_Plate08	-0.2852	0.9976	92.84	18O	1	14	1_BS_NoC_18O_14_1
14_02	1.72748	0.507	25.35	0.0225825	1	Basalt	Water	label	BS_NoC_18O	1_BS_NoC.18O	1_BS_NoC	2	14	3395.28	23.14	23.2	0.09	3519.26	3395.28	195.43	20160819_Plate08	-0.2852	0.9976	92.84	18O	2	14	1_BS_NoC_18O_14_2
14_03	1.72166	0.895	44.75	0.0398646	1	Basalt	Water	label	BS_NoC_18O	1_BS_NoC.18O	1_BS_NoC	3	14	16067.3	20.68	20.78	0.08	17045.9	16067.3	857.05	20160819_Plate08	-0.2852	0.9976	92.84	18O	3	14	1_BS_NoC_18O_14_3
14_04	1.71352	1.13	56.5	0.0503318	1	Basalt	Water	label	BS_NoC_18O	1_BS_NoC.18O	1_BS_NoC	4	14	45652	19.26	19.15	0.15	42550.3	45652	4386.53	20160819_Plate08	-0.2852	0.9976	92.84	18O	4	14	1_BS_NoC_18O_14_4
14_05	1.70655	1.95	97.5	0.0868558	1	Basalt	Water	label	BS_NoC_18O	1_BS_NoC.18O	1_BS_NoC	5	14	225913	16.76	16.66	0.15	210845	225913	21309.7	20160819_Plate08	-0.2852	0.9976	92.84	18O	5	14	1_BS_NoC_18O_14_5
14_06	1.69958	3.5	175	0.155895	1	Basalt	Water	label	BS_NoC_18O	1_BS_NoC.18O	1_BS_NoC	6	14	212306	16.69	16.75	0.06	221020	212306	7710.52	20160819_Plate08	-0.2852	0.9976	92.84	18O	6	14	1_BS_NoC_18O_14_6
14_08	1.68562	3.76	188	0.167476	1	Basalt	Water	label	BS_NoC_18O	1_BS_NoC.18O	1_BS_NoC	8	14	677736	14.96	14.94	0.06	670888	677736	24523.9	20160819_Plate08	-0.2852	0.9976	92.84	18O	8	14	1_BS_NoC_18O_14_8
14_09	1.67865	1.12	56	0.0498864	1	Basalt	Water	label	BS_NoC_18O	1_BS_NoC.18O	1_BS_NoC	9	14	331952	15.98	16.06	0.12	349268	331952	24488	20160819_Plate08	-0.2852	0.9976	92.84	18O	9	14	1_BS_NoC_18O_14_9
14_10	1.67051	0.638	31.9	0.0284174	1	Basalt	Water	label	BS_NoC_18O	1_BS_NoC.18O	1_BS_NoC	10	14	104399	17.86	17.86	0.1	104219	104399	6462.44	20160819_Plate08	-0.2852	0.9976	92.84	18O	10	14	1_BS_NoC_18O_14_10
15_03	1.73677	0	0	0	1	Basalt	Water	label	BS_NoC_18O	1_BS_NoC.18O	1_BS_NoC	3	15	1320.51	24.51	24.63	0.169	1422.46	1320.51	144.172	20170119_Plate04	-0.2818	0.9988	91.34	18O	3	15	1_BS_NoC_18O_15_3
15_04	1.73096	0.251	12.55	0.0277348	1	Basalt	Water	label	BS_NoC_18O	1_BS_NoC.18O	1_BS_NoC	4	15	8125.08	21.6	21.83	0.213	9389.2	8125.08	1144.7	20170119_Plate04	-0.2818	0.9988	91.34	18O	4	15	1_BS_NoC_18O_15_4
15_05	1.72399	0.518	25.9	0.0572376	1	Basalt	Water	label	BS_NoC_18O	1_BS_NoC.18O	1_BS_NoC	5	15	27737.5	19.75	19.93	0.253	30942.4	27737.5	4532.36	20170119_Plate04	-0.2818	0.9988	91.34	18O	5	15	1_BS_NoC_18O_15_5
15_06	1.71818	0.474	23.7	0.0523757	1	Basalt	Water	label	BS_NoC_18O	1_BS_NoC.18O	1_BS_NoC	6	15	71276.6	18.34	18.47	0.183	77239	71276.6	8432.06	20170119_Plate04	-0.2818	0.9988	91.34	18O	6	15	1_BS_NoC_18O_15_6
15_07	1.71352	1.03	51.5	0.113812	1	Basalt	Water	label	BS_NoC_18O	1_BS_NoC.18O	1_BS_NoC	7	15	48023.3	18.75	18.82	0.0690493	50437.4	48023.3	2210.35	20160816_Plate05	-0.2872	0.9985	93.73	18O	7	15	1_BS_NoC_18O_15_7
15_08	1.70423	1.87	93.5	0.20663	1	Basalt	Water	label	BS_NoC_18O	1_BS_NoC.18O	1_BS_NoC	8	15	131117	17.26	17.31	0.0643226	135065	131117	5583.45	20160816_Plate05	-0.2872	0.9985	93.73	18O	8	15	1_BS_NoC_18O_15_8
15_09	1.69725	2.48	124	0.274033	1	Basalt	Water	label	BS_NoC_18O	1_BS_NoC.18O	1_BS_NoC	9	15	184037	16.74	16.79	0.0830597	191192	184037	10117.9	20160816_Plate05	-0.2872	0.9985	93.73	18O	9	15	1_BS_NoC_18O_15_9
15_10	1.69027	1.05	52.5	0.116022	1	Basalt	Water	label	BS_NoC_18O	1_BS_NoC.18O	1_BS_NoC	10	15	224959	15.71	16.5	0.265272	377808	224959	39317	20160816_Plate05	-0.2872	0.9985	93.73	18O	10	15	1_BS_NoC_18O_15_10
15_11	1.68214	0.327	16.35	0.0361326	1	Basalt	Water	label	BS_NoC_18O	1_BS_NoC.18O	1_BS_NoC	11	15	186620	16.14	16.77	0.0886515	283809	186620	10949.8	20160816_Plate05	-0.2872	0.9985	93.73	18O	11	15	1_BS_NoC_18O_15_11
15_12	1.67516	1.05	52.5	0.116022	1	Basalt	Water	label	BS_NoC_18O	1_BS_NoC.18O	1_BS_NoC	12	15	58501.5	17.51	18.54	0.356186	114178	58501.5	13672.7	20160816_Plate05	-0.2872	0.9985	93.73	18O	12	15	1_BS_NoC_18O_15_12
16_03	1.73561	0.316	15.8	0.00608219	1	Basalt	Water	label	BS_NoC_18O	1_BS_NoC.18O	1_BS_NoC	3	16	1083.95	23.83	24.56	0.315631	1740.48	1083.95	224.934	20160816_Plate05	-0.2872	0.9985	93.73	18O	3	16	1_BS_NoC_18O_16_3
16_04	1.72864	1.3	65	0.0250217	1	Basalt	Water	label	BS_NoC_18O	1_BS_NoC.18O	1_BS_NoC	4	16	3697.85	22.65	22.69	0.061827	3804.88	3697.85	151.362	20160816_Plate05	-0.2872	0.9985	93.73	18O	4	16	1_BS_NoC_18O_16_4
16_05	1.7205	2.86	143	0.0550476	1	Basalt	Water	label	BS_NoC_18O	1_BS_NoC.18O	1_BS_NoC	5	16	13140.7	19.66	20.79	0.193777	27650.7	13140.7	1681.68	20160816_Plate05	-0.2872	0.9985	93.73	18O	5	16	1_BS_NoC_18O_16_5
16_06	1.71352	4.68	234	0.090078	1	Basalt	Water	label	BS_NoC_18O	1_BS_NoC.18O	1_BS_NoC	6	16	20168.1	20.04	20.14	0.135902	21449.9	20168.1	1812.67	20160816_Plate05	-0.2872	0.9985	93.73	18O	6	16	1_BS_NoC_18O_16_6
16_07	1.70771	7.76	388	0.14936	1	Basalt	Water	label	BS_NoC_18O	1_BS_NoC.18O	1_BS_NoC	7	16	59978.3	18.32	18.5	0.244359	66811.6	59978.3	9663.75	20160816_Plate05	-0.2872	0.9985	93.73	18O	7	16	1_BS_NoC_18O_16_7
16_08	1.69958	14.1	705	0.271389	1	Basalt	Water	label	BS_NoC_18O	1_BS_NoC.18O	1_BS_NoC	8	16	166020	16.85	17.48	0.21063	177818	117745	16370.8	20160816_Plate05	-0.2872	0.9985	93.73	18O	8	16	1_BS_NoC_18O_16_8
16_09	1.6926	9.18	459	0.176691	1	Basalt	Water	label	BS_NoC_18O	1_BS_NoC.18O	1_BS_NoC	9	16	454685	15.26	15.44	0.244238	506462	454685	73223.2	20160816_Plate05	-0.2872	0.9985	93.73	18O	9	16	1_BS_NoC_18O_16_9
16_10	1.68562	5.04	252	0.097007	1	Basalt	Water	label	BS_NoC_18O	1_BS_NoC.18O	1_BS_NoC	10	16	612864	14.85	14.98	0.182867	665216	612864	74037.4	20160816_Plate05	-0.2872	0.9985	93.73	18O	10	16	1_BS_NoC_18O_16_10
16_11	1.67981	4.1	205	0.0789144	1	Basalt	Water	label	BS_NoC_18O	1_BS_NoC.18O	1_BS_NoC	11	16	127107	17.18	17.36	0.263433	142707	127107	22062.6	20160816_Plate05	-0.2872	0.9985	93.73	18O	11	16	1_BS_NoC_18O_16_11
16_12	1.67284	1.27	63.5	0.0244442	1	Basalt	Water	label	BS_NoC_18O	1_BS_NoC.18O	1_BS_NoC	12	16	18914.8	20.38	20.32	0.627466	17113.5	18914.8	7918.85	20160816_Plate05	-0.2872	0.9985	93.73	18O	12	16	1_BS_NoC_18O_16_12
17_02	1.7391	0.422	21.1	0.00438583	1	Basalt	Water	label	BS_NoC_18O	1_BS_NoC.18O	1_BS_NoC	2	17	522.19	26.82	26.97	0.132	574.627	522.192	45.5504	20160715_Plate03	-0.28	0.9965	90.55	18O	2	17	1_BS_NoC_18O_17_2
17_03	1.7298	3.1	155	0.0322182	1	Basalt	Water	label	BS_NoC_18O	1_BS_NoC.18O	1_BS_NoC	3	17	1034.33	25.88	25.91	0.038	1052.48	1034.33	25.657	20160715_Plate03	-0.28	0.9965	90.55	18O	3	17	1_BS_NoC_18O_17_3
17_04	1.72166	2.77	138.5	0.0287885	1	Basalt	Water	label	BS_NoC_18O	1_BS_NoC.18O	1_BS_NoC	4	17	8713.05	23.27	22.69	0.58	5702.77	8713.05	3207.27	20160715_Plate03	-0.28	0.9965	90.55	18O	4	17	1_BS_NoC_18O_17_4
17_05	1.7112	2.72	136	0.0282688	1	Basalt	Water	label	BS_NoC_18O	1_BS_NoC.18O	1_BS_NoC	5	17	26527	20.88	20.9	0.104	26721.9	26527	1764.98	20160715_Plate03	-0.28	0.9965	90.55	18O	5	17	1_BS_NoC_18O_17_5
17_06	1.70423	16.6	830	0.172523	1	Basalt	Water	label	BS_NoC_18O	1_BS_NoC.18O	1_BS_NoC	6	17	66091.6	19.29	19.5	0.261	75036.9	66091.7	10711.1	20160715_Plate03	-0.28	0.9965	90.55	18O	6	17	1_BS_NoC_18O_17_6
17_07	1.69609	24.2	1210	0.25151	1	Basalt	Water	label	BS_NoC_18O	1_BS_NoC.18O	1_BS_NoC	7	17	189177	19.68	19.23	0.125	58117	78172.3	6305.4	20160715_Plate03	-0.28	0.9965	90.55	18O	7	17	1_BS_NoC_18O_17_7
17_08	1.68795	21.7	1085	0.225527	1	Basalt	Water	label	BS_NoC_18O	1_BS_NoC.18O	1_BS_NoC	8	17	335172	17.52	16.98	0.023	235673	335172	5078.76	20160715_Plate03	-0.28	0.9965	90.55	18O	8	17	1_BS_NoC_18O_17_8
17_09	1.67865	17.11	855.5	0.177824	1	Basalt	Water	label	BS_NoC_18O	1_BS_NoC.18O	1_BS_NoC	9	17	101246	18.84	18.83	0.113	100414	101246	7463.65	20160715_Plate03	-0.28	0.9965	90.55	18O	9	17	1_BS_NoC_18O_17_9
17_10	1.67051	5.23	261.5	0.0543552	1	Basalt	Water	label	BS_NoC_18O	1_BS_NoC.18O	1_BS_NoC	10	17	53863.7	19.85	19.8	0.058	52129.1	53863.7	2025.33	20160715_Plate03	-0.28	0.9965	90.55	18O	10	17	1_BS_NoC_18O_17_10
18_02	1.73677	0.839	41.95	0.0114086	1	Granite	Water	label	GR_NoC_18O	1_GR_NoC.18O	1_GR_NoC	2	18	1548.42	23.72	23.72	0	1551.44	1548.42	4.28	20160818_Plate07	-0.2902	0.9983	95.07	18O	2	18	1_GR_NoC_18O_18_2
18_03	1.7298	1.88	94	0.025564	1	Granite	Water	label	GR_NoC_18O	1_GR_NoC.18O	1_GR_NoC	3	18	10879.9	20.91	20.81	0.17	10159.1	10879.9	1243.25	20160818_Plate07	-0.2902	0.9983	95.07	18O	3	18	1_GR_NoC_18O_18_3
18_04	1.72399	4.18	209	0.056839	1	Granite	Water	label	GR_NoC_18O	1_GR_NoC.18O	1_GR_NoC	4	18	38654.7	18.92	18.91	0.02	38362.9	38654.7	412.56	20160818_Plate07	-0.2902	0.9983	95.07	18O	4	18	1_GR_NoC_18O_18_4
18_05	1.71701	13.6	680	0.184931	1	Granite	Water	label	GR_NoC_18O	1_GR_NoC.18O	1_GR_NoC	5	18	87603.2	18.02	18.15	0.11	70109.6	64414.1	4962.81	20160818_Plate07	-0.2902	0.9983	95.07	18O	5	18	1_GR_NoC_18O_18_5
18_06	1.70771	7.77	388.5	0.105655	1	Granite	Water	label	GR_NoC_18O	1_GR_NoC.18O	1_GR_NoC	6	18	195996	16.64	16.49	0.13	176820	195996	17353.7	20160818_Plate07	-0.2902	0.9983	95.07	18O	6	18	1_GR_NoC_18O_18_6
18_07	1.70074	10.2	510	0.138698	1	Granite	Water	label	GR_NoC_18O	1_GR_NoC.18O	1_GR_NoC	7	18	296039	15.79	15.9	0.09	311803	290234	18692.9	20160818_Plate07	-0.2902	0.9983	95.07	18O	7	18	1_GR_NoC_18O_18_7
18_08	1.69376	15.2	760	0.206687	1	Granite	Water	label	GR_NoC_18O	1_GR_NoC.18O	1_GR_NoC	8	18	263834	16.27	16.67	0.02	226322	173575	1874.43	20160818_Plate07	-0.2902	0.9983	95.07	18O	8	18	1_GR_NoC_18O_18_8
18_09	1.68679	13.9	695	0.18901	1	Granite	Water	label	GR_NoC_18O	1_GR_NoC.18O	1_GR_NoC	9	18	461773	15.06	15.7	0.04	509825	332211	8516.36	20160818_Plate07	-0.2902	0.9983	95.07	18O	9	18	1_GR_NoC_18O_18_9
18_10	1.67865	3.3	165	0.0448729	1	Granite	Water	label	GR_NoC_18O	1_GR_NoC.18O	1_GR_NoC	10	18	189926	16.32	16.54	0.21	219310	189926	26583.6	20160818_Plate07	-0.2902	0.9983	95.07	18O	10	18	1_GR_NoC_18O_18_10
18_11	1.67168	1.21	60.5	0.0164534	1	Granite	Water	label	GR_NoC_18O	1_GR_NoC.18O	1_GR_NoC	11	18	35983.7	18.82	19.03	0.19	41047.5	35983.7	4607.24	20160818_Plate07	-0.2902	0.9983	95.07	18O	11	18	1_GR_NoC_18O_18_11
19_03	1.73561	0.501	25.05	0.00912103	1	Granite	Water	label	GR_NoC_18O	1_GR_NoC.18O	1_GR_NoC	3	19	3131.74	22.86	22.95	0.127212	3318.08	3131.74	263.519	20160816_Plate05	-0.2872	0.9985	93.73	18O	3	19	1_GR_NoC_18O_19_3
19_04	1.72864	0.746	37.3	0.0135814	1	Granite	Water	label	GR_NoC_18O	1_GR_NoC.18O	1_GR_NoC	4	19	13208	20.14	20.78	0.207754	20083.1	13208	1811.47	20160816_Plate05	-0.2872	0.9985	93.73	18O	4	19	1_GR_NoC_18O_19_4
19_05	1.7205	3.43	171.5	0.0624454	1	Granite	Water	label	GR_NoC_18O	1_GR_NoC.18O	1_GR_NoC	5	19	30947.1	19.54	19.49	0.0856507	29883.3	30947	1783.06	20160816_Plate05	-0.2872	0.9985	93.73	18O	5	19	1_GR_NoC_18O_19_5
19_06	1.71352	5.16	258	0.0939412	1	Granite	Water	label	GR_NoC_18O	1_GR_NoC.18O	1_GR_NoC	6	19	120545	17.57	17.44	0.180148	110400	120545	14347.1	20160816_Plate05	-0.2872	0.9985	93.73	18O	6	19	1_GR_NoC_18O_19_6
19_07	1.70539	9.26	463	0.168584	1	Granite	Water	label	GR_NoC_18O	1_GR_NoC.18O	1_GR_NoC	7	19	67931.3	18.13	18.31	0.248915	75995.8	67931.3	10686.7	20160816_Plate05	-0.2872	0.9985	93.73	18O	7	19	1_GR_NoC_18O_19_7
19_08	1.69841	18.9	945	0.344087	1	Granite	Water	label	GR_NoC_18O	1_GR_NoC.18O	1_GR_NoC	8	19	212069	17.43	17.54	0.119651	120459	112206	8810.76	20160816_Plate05	-0.2872	0.9985	93.73	18O	8	19	1_GR_NoC_18O_19_8
19_09	1.69027	12.5	625	0.227571	1	Granite	Water	label	GR_NoC_18O	1_GR_NoC.18O	1_GR_NoC	9	19	116144	17.37	17.83	0.0689342	125728	92915.1	4240.16	20160816_Plate05	-0.2872	0.9985	93.73	18O	9	19	1_GR_NoC_18O_19_9
19_10	1.68446	3.21	160.5	0.0584401	1	Granite	Water	label	GR_NoC_18O	1_GR_NoC.18O	1_GR_NoC	10	19	52876.2	18.1	18.68	0.0406958	77215.9	52876.2	1424.85	20160816_Plate05	-0.2872	0.9985	93.73	18O	10	19	1_GR_NoC_18O_19_10
19_11	1.67981	0.522	26.1	0.00950335	1	Granite	Water	label	GR_NoC_18O	1_GR_NoC.18O	1_GR_NoC	11	19	21041.9	19.09	20.08	0.234591	40212.5	21041.9	3255.88	20160816_Plate05	-0.2872	0.9985	93.73	18O	11	19	1_GR_NoC_18O_19_11
2_03	1.73794	0.062	3.1	0.00251725	1	Basalt	Water	light	BS_NoC_16O	1_BS_NoC.16O	1_BS_NoC	3	2	247.76	27.35	26.75	0.173	166.062	247.76	28.218	20160713_Plate01	-0.2864	0.9988	93.37	16O	3	2	1_BS_NoC_16O_2_03
2_04	1.72864	0.093	4.65	0.00377588	1	Basalt	Water	light	BS_NoC_16O	1_BS_NoC.16O	1_BS_NoC	4	2	394.87	26.09	26.04	0.062	383.505	394.87	16.067	20160713_Plate01	-0.2864	0.9988	93.37	16O	4	2	1_BS_NoC_16O_2_04
2_05	1.72166	0.095	4.75	0.00385709	1	Basalt	Water	light	BS_NoC_16O	1_BS_NoC.16O	1_BS_NoC	5	2	506.49	25.67	25.67	0.003	505.6	506.49	1.071	20160713_Plate01	-0.2864	0.9988	93.37	16O	5	2	1_BS_NoC_16O_2_05
2_06	1.71585	0.271	13.55	0.0110028	1	Basalt	Water	light	BS_NoC_16O	1_BS_NoC.16O	1_BS_NoC	6	2	1178.4	23.95	24.43	0.416	1574.81	1178.4	343.892	20160713_Plate01	-0.2864	0.9988	93.37	16O	6	2	1_BS_NoC_16O_2_06
2_07	1.70887	1.8	90	0.0730816	1	Basalt	Water	light	BS_NoC_16O	1_BS_NoC.16O	1_BS_NoC	7	2	10132.3	21.06	21.13	0.102	10612.2	10132.3	678.62	20160713_Plate01	-0.2864	0.9988	93.37	16O	7	2	1_BS_NoC_16O_2_07
2_08	1.70074	5.87	293.5	0.238327	1	Basalt	Water	light	BS_NoC_16O	1_BS_NoC.16O	1_BS_NoC	8	2	107255	17.03	17.56	0.214	151726	107255	15115	20160713_Plate01	-0.2864	0.9988	93.37	16O	8	2	1_BS_NoC_16O_2_08
2_09	1.69493	7.63	381.5	0.309785	1	Basalt	Water	light	BS_NoC_16O	1_BS_NoC.16O	1_BS_NoC	9	2	289761	16.21	16.06	0.212	261207	289761	40380.9	20160713_Plate01	-0.2864	0.9988	93.37	16O	9	2	1_BS_NoC_16O_2_09
2_10	1.68911	5.79	289.5	0.235079	1	Basalt	Water	light	BS_NoC_16O	1_BS_NoC.16O	1_BS_NoC	10	2	652265	14.72	14.83	0.184	698559	652265	76373.8	20160713_Plate01	-0.2864	0.9988	93.37	16O	10	2	1_BS_NoC_16O_2_10
2_11	1.68098	2.03	101.5	0.0824198	1	Basalt	Water	light	BS_NoC_16O	1_BS_NoC.16O	1_BS_NoC	11	2	308292	16.89	16.09	0.795	165885	308292	155470	20160713_Plate01	-0.2864	0.9988	93.37	16O	11	2	1_BS_NoC_16O_2_11
2_12	1.674	0.605	30.25	0.0245635	1	Basalt	Water	light	BS_NoC_16O	1_BS_NoC.16O	1_BS_NoC	12	2	99862.2	17.63	17.66	0.04	101724	99862.2	2632.93	20160713_Plate01	-0.2864	0.9988	93.37	16O	12	2	1_BS_NoC_16O_2_12
20_01	1.73212	0.351	17.55	0.00665883	1	Granite	Water	label	GR_NoC_18O	1_GR_NoC.18O	1_GR_NoC	1	20	778.984	24.05	24.75	0.21	1244.87	778.98	108.53	20160818_Plate07	-0.2902	0.9983	95.07	18O	1	20	1_GR_NoC_18O_20_1
20_02	1.7298	0.724	36.2	0.013735	1	Granite	Water	label	GR_NoC_18O	1_GR_NoC.18O	1_GR_NoC	2	20	2494.52	22.92	23.01	0.13	2641.96	2494.52	208.51	20160818_Plate07	-0.2902	0.9983	95.07	18O	2	20	1_GR_NoC_18O_20_2
20_03	1.72631	0.916	45.8	0.0173774	1	Granite	Water	label	GR_NoC_18O	1_GR_NoC.18O	1_GR_NoC	3	20	10867.7	20.05	20.82	0.25	18048.7	10867.7	1786.78	20160818_Plate07	-0.2902	0.9983	95.07	18O	3	20	1_GR_NoC_18O_20_3
20_04	1.7205	2.86	143	0.0542571	1	Granite	Water	label	GR_NoC_18O	1_GR_NoC.18O	1_GR_NoC	4	20	42495.5	18.36	18.77	0.08	56010.8	42495.4	2262.47	20160818_Plate07	-0.2902	0.9983	95.07	18O	4	20	1_GR_NoC_18O_20_4
20_05	1.71469	3.61	180.5	0.0684854	1	Granite	Water	label	GR_NoC_18O	1_GR_NoC.18O	1_GR_NoC	5	20	77704.9	17.15	17.87	0.15	125528	77704.9	7716.03	20160818_Plate07	-0.2902	0.9983	95.07	18O	5	20	1_GR_NoC_18O_20_5
20_06	1.70655	6.76	338	0.128244	1	Granite	Water	label	GR_NoC_18O	1_GR_NoC.18O	1_GR_NoC	6	20	139863	16.58	16.99	0.05	184225	139863	4933.07	20160818_Plate07	-0.2902	0.9983	95.07	18O	6	20	1_GR_NoC_18O_20_6
20_07	1.70074	7.71	385.5	0.146267	1	Granite	Water	label	GR_NoC_18O	1_GR_NoC.18O	1_GR_NoC	7	20	313543	15.67	15.79	0.16	337828	313543	34344.8	20160818_Plate07	-0.2902	0.9983	95.07	18O	7	20	1_GR_NoC_18O_20_7
20_08	1.6926	9.48	474	0.179845	1	Granite	Water	label	GR_NoC_18O	1_GR_NoC.18O	1_GR_NoC	8	20	249265	15.77	16.13	0.15	317716	249265	25159.8	20160818_Plate07	-0.2902	0.9983	95.07	18O	8	20	1_GR_NoC_18O_20_8
20_09	1.68562	12.7	635	0.240932	1	Granite	Water	label	GR_NoC_18O	1_GR_NoC.18O	1_GR_NoC	9	20	562519	15.07	15.28	0.29	504359	442928	86875.7	20160818_Plate07	-0.2902	0.9983	95.07	18O	9	20	1_GR_NoC_18O_20_9
20_10	1.67865	4.25	212.5	0.0806268	1	Granite	Water	label	GR_NoC_18O	1_GR_NoC.18O	1_GR_NoC	10	20	141573	16.33	16.98	0.24	217212	141573	22252.4	20160818_Plate07	-0.2902	0.9983	95.07	18O	10	20	1_GR_NoC_18O_20_10
20_11	1.674	2.06	103	0.0390803	1	Granite	Water	label	GR_NoC_18O	1_GR_NoC.18O	1_GR_NoC	11	20	24065.2	19.49	19.62	0.13	26216.3	24065.2	2034.33	20160818_Plate07	-0.2902	0.9983	95.07	18O	11	20	1_GR_NoC_18O_20_11
21_03	1.73677	0	0	0	1	Granite	Water	label	GR_NoC_18O	1_GR_NoC.18O	1_GR_NoC	3	21	2259.28	22.65	23.44	0.183362	3808.58	2259.28	273.67	20160816_Plate05	-0.2872	0.9985	93.73	18O	3	21	1_GR_NoC_18O_21_3
21_04	1.7298	2.3	115	0.0485396	1	Granite	Water	label	GR_NoC_18O	1_GR_NoC.18O	1_GR_NoC	4	21	24546.2	19.7	19.84	0.124276	26931.5	24546.2	2065.72	20160816_Plate05	-0.2872	0.9985	93.73	18O	4	21	1_GR_NoC_18O_21_4
21_05	1.72166	4.71	235.5	0.0994006	1	Granite	Water	label	GR_NoC_18O	1_GR_NoC.18O	1_GR_NoC	5	21	53312.7	18.21	18.66	0.00331342	72022.7	53312.7	116.982	20160816_Plate05	-0.2872	0.9985	93.73	18O	5	21	1_GR_NoC_18O_21_5
21_06	1.71585	6.13	306.5	0.129369	1	Granite	Water	label	GR_NoC_18O	1_GR_NoC.18O	1_GR_NoC	6	21	84782.7	17.49	17.97	0.140871	116065	84782.7	7897.9	20160816_Plate05	-0.2872	0.9985	93.73	18O	6	21	1_GR_NoC_18O_21_6
21_07	1.70655	8.48	424	0.178963	1	Granite	Water	label	GR_NoC_18O	1_GR_NoC.18O	1_GR_NoC	7	21	96961.4	17.38	17.76	0.00914181	124854	96961.4	587.003	20160816_Plate05	-0.2872	0.9985	93.73	18O	7	21	1_GR_NoC_18O_21_7
21_08	1.69958	10.5	525	0.221594	1	Granite	Water	label	GR_NoC_18O	1_GR_NoC.18O	1_GR_NoC	8	21	29.9938	29.96	30.04	0.109833	30.0333	28.57	2.07589	20160816_Plate05	-0.2872	0.9985	93.73	18O	8	21	1_GR_NoC_18O_21_8
21_09	1.6926	10.6	530	0.223704	1	Granite	Water	label	GR_NoC_18O	1_GR_NoC.18O	1_GR_NoC	9	21	146129	16.58	17.23	0.040283	211551	137858	3677.16	20160816_Plate05	-0.2872	0.9985	93.73	18O	9	21	1_GR_NoC_18O_21_9
21_10	1.68446	2.79	139.5	0.0588806	1	Granite	Water	label	GR_NoC_18O	1_GR_NoC.18O	1_GR_NoC	10	21	179109	15.96	16.83	0.00622394	318785	179109	738.232	20160816_Plate05	-0.2872	0.9985	93.73	18O	10	21	1_GR_NoC_18O_21_10
21_11	1.67749	0.81	40.5	0.0170944	1	Granite	Water	label	GR_NoC_18O	1_GR_NoC.18O	1_GR_NoC	11	21	26891.8	19.74	19.7	0.0387389	26101.3	26891.8	684.715	20160816_Plate05	-0.2872	0.9985	93.73	18O	11	21	1_GR_NoC_18O_21_11
22_03	1.73794	0.122	6.1	0.00122713	1	Andesite	Exudate	label	AN_Exu_18O	1_AN_Exu.18O	1_AN_Exu	3	22	810.909	24.96	24.99	0.0524607	824.292	810.91	27.8949	20160816_Plate05	-0.2872	0.9985	93.73	18O	3	22	1_AN_Exu_18O_22_3
22_04	1.73212	0	0	0	1	Andesite	Exudate	label	AN_Exu_18O	1_AN_Exu.18O	1_AN_Exu	4	22	3397.24	21.54	22.83	0.26099	7915.09	3397.24	584.262	20160816_Plate05	-0.2872	0.9985	93.73	18O	4	22	1_AN_Exu_18O_22_4
22_05	1.72399	0.627	31.35	0.00630664	1	Andesite	Exudate	label	AN_Exu_18O	1_AN_Exu.18O	1_AN_Exu	5	22	2155.7	23.36	23.51	0.144832	2376.11	2155.7	208.012	20160816_Plate05	-0.2872	0.9985	93.73	18O	5	22	1_AN_Exu_18O_22_5
22_06	1.71818	14.2	710	0.14283	1	Andesite	Exudate	label	AN_Exu_18O	1_AN_Exu.18O	1_AN_Exu	6	22	76001.7	18.06	18.77	0.727091	79717	53522.3	24784.5	20160816_Plate05	-0.2872	0.9985	93.73	18O	6	22	1_AN_Exu_18O_22_6
22_07	1.71004	16.9	845	0.169988	1	Andesite	Exudate	label	AN_Exu_18O	1_AN_Exu.18O	1_AN_Exu	7	22	225327	16.68	17.28	0.0139792	198308	133330	1234.29	20160816_Plate05	-0.2872	0.9985	93.73	18O	7	22	1_AN_Exu_18O_22_7
22_08	1.7019	39	1950	0.392279	1	Andesite	Exudate	label	AN_Exu_18O	1_AN_Exu.18O	1_AN_Exu	8	22	863042	16.3	16.53	0.328769	255095	221293	47803.4	20160816_Plate05	-0.2872	0.9985	93.73	18O	8	22	1_AN_Exu_18O_22_8
22_09	1.69376	12.2	610	0.122713	1	Andesite	Exudate	label	AN_Exu_18O	1_AN_Exu.18O	1_AN_Exu	9	22	698777	14.51	15.08	0.177374	832230	572768	67124.8	20160816_Plate05	-0.2872	0.9985	93.73	18O	9	22	1_AN_Exu_18O_22_9
22_10	1.68795	5.35	267.5	0.0538127	1	Andesite	Exudate	label	AN_Exu_18O	1_AN_Exu.18O	1_AN_Exu	10	22	609796	14.92	14.99	0.0870757	634647	609796	35144.2	20160816_Plate05	-0.2872	0.9985	93.73	18O	10	22	1_AN_Exu_18O_22_10
22_11	1.68098	4.17	208.5	0.0419437	1	Andesite	Exudate	label	AN_Exu_18O	1_AN_Exu.18O	1_AN_Exu	11	22	170271	16.18	16.91	0.108609	275433	170271	12236.1	20160816_Plate05	-0.2872	0.9985	93.73	18O	11	22	1_AN_Exu_18O_22_11
22_12	1.67516	3.4	170	0.0341987	1	Andesite	Exudate	label	AN_Exu_18O	1_AN_Exu.18O	1_AN_Exu	12	22	57680.5	18	18.56	0.25097	82871.3	57680.5	9542.67	20160816_Plate05	-0.2872	0.9985	93.73	18O	12	22	1_AN_Exu_18O_22_12
23_03	1.73445	0.216	10.8	0.00454526	1	Andesite	Exudate	label	AN_Exu_18O	1_AN_Exu.18O	1_AN_Exu	3	23	2944.66	22.8	23.32	0.178	4087.11	2944.66	337.541	20170126_Plate02	-0.28	0.9983	90.55	18O	3	23	1_AN_Exu_18O_23_03
23_04	1.72515	0.839	41.95	0.017655	1	Andesite	Exudate	label	AN_Exu_18O	1_AN_Exu.18O	1_AN_Exu	4	23	30976.7	19.01	19.8	0.785	47359.6	30976.7	15255.9	20170126_Plate02	-0.28	0.9983	90.55	18O	4	23	1_AN_Exu_18O_23_04
23_05	1.71818	3.06	153	0.0643912	1	Andesite	Exudate	label	AN_Exu_18O	1_AN_Exu.18O	1_AN_Exu	5	23	105954	17.3	17.61	0.292	142618	118175	22604.1	20170126_Plate02	-0.28	0.9983	90.55	18O	5	23	1_AN_Exu_18O_23_05
23_06	1.71004	6.42	321	0.135095	1	Andesite	Exudate	label	AN_Exu_18O	1_AN_Exu.18O	1_AN_Exu	6	23	374890	15.76	15.81	0.072	387263	374890	17497.9	20170126_Plate02	-0.28	0.9983	90.55	18O	6	23	1_AN_Exu_18O_23_06
23_07	1.70074	13.9	695	0.292496	1	Andesite	Exudate	label	AN_Exu_18O	1_AN_Exu.18O	1_AN_Exu	7	23	536668	15.67	15.76	0.126	408262	386092	31353.1	20170126_Plate02	-0.28	0.9983	90.55	18O	7	23	1_AN_Exu_18O_23_07
23_08	1.69376	12.4	620	0.260932	1	Andesite	Exudate	label	AN_Exu_18O	1_AN_Exu.18O	1_AN_Exu	8	23	739830	14.99	15.09	0.161	633870	596637	60151.8	20170126_Plate02	-0.28	0.9983	90.55	18O	8	23	1_AN_Exu_18O_23_08
23_09	1.68562	7.05	352.5	0.148352	1	Andesite	Exudate	label	AN_Exu_18O	1_AN_Exu.18O	1_AN_Exu	9	23	609037	14.46	15.07	0.254	893908	609037	99363.6	20170126_Plate02	-0.28	0.9983	90.55	18O	9	23	1_AN_Exu_18O_23_09
23_10	1.67749	2.08	104	0.0437692	1	Andesite	Exudate	label	AN_Exu_18O	1_AN_Exu.18O	1_AN_Exu	10	23	317520	14.86	15.67	0.739	692193	442411	220838	20170126_Plate02	-0.28	0.9983	90.55	18O	10	23	1_AN_Exu_18O_23_10
24_02	1.73776	0	0	0	1	Andesite	Exudate	label	AN_Exu_18O	1_AN_Exu.18O	1_AN_Exu	2	24	556.684	27.07	25.55	0.1	204.845	556.68	38.13	20160829_Plate09	-0.2856	0.9988	93.02	18O	2	24	1_AN_Exu_18O_24_2
24_03	1.73306	0	0	0	1	Andesite	Exudate	label	AN_Exu_18O	1_AN_Exu.18O	1_AN_Exu	3	24	1527.64	24	24.03	0.2	1542.56	1527.64	200.5	20160829_Plate09	-0.2856	0.9988	93.02	18O	3	24	1_AN_Exu_18O_24_3
24_04	1.72602	0.066	3.3	0.00113783	1	Andesite	Exudate	label	AN_Exu_18O	1_AN_Exu.18O	1_AN_Exu	4	24	3229.53	22.19	22.89	0.25	5100.99	3229.53	539.42	20160829_Plate09	-0.2856	0.9988	93.02	18O	4	24	1_AN_Exu_18O_24_4
24_05	1.71897	0.597	29.85	0.0102922	1	Andesite	Exudate	label	AN_Exu_18O	1_AN_Exu.18O	1_AN_Exu	5	24	8035.49	21.44	21.5	0.17	8319.77	8035.49	877.93	20160829_Plate09	-0.2856	0.9988	93.02	18O	5	24	1_AN_Exu_18O_24_5
24_06	1.71192	0.172	8.6	0.00296526	1	Andesite	Exudate	label	AN_Exu_18O	1_AN_Exu.18O	1_AN_Exu	6	24	48116.9	18.79	18.78	0.02	47659.9	48116.9	646.34	20160829_Plate09	-0.2856	0.9988	93.02	18O	6	24	1_AN_Exu_18O_24_6
24_07	1.70488	0.38	19	0.00655116	1	Andesite	Exudate	label	AN_Exu_18O	1_AN_Exu.18O	1_AN_Exu	7	24	101954	17.73	17.65	0.21	95885.3	101954	14247.7	20160829_Plate09	-0.2856	0.9988	93.02	18O	7	24	1_AN_Exu_18O_24_7
24_08	1.69783	7.7	385	0.132747	1	Andesite	Exudate	label	AN_Exu_18O	1_AN_Exu.18O	1_AN_Exu	8	24	245876	16.38	16.31	0.22	233893	245876	37061.7	20160829_Plate09	-0.2856	0.9988	93.02	18O	8	24	1_AN_Exu_18O_24_8
24_09	1.69079	13.9	695	0.239635	1	Andesite	Exudate	label	AN_Exu_18O	1_AN_Exu.18O	1_AN_Exu	9	24	449227	15.98	15.89	0.13	303911	323185	27257.9	20160829_Plate09	-0.2856	0.9988	93.02	18O	9	24	1_AN_Exu_18O_24_9
24_10	1.68256	18.5	925	0.318938	1	Andesite	Exudate	label	AN_Exu_18O	1_AN_Exu.18O	1_AN_Exu	10	24	1.02757e+06	15.05	15.06	0.05	558769	555443	17867.5	20160829_Plate09	-0.2856	0.9988	93.02	18O	10	24	1_AN_Exu_18O_24_10
24_11	1.67552	10.9	545	0.187915	1	Andesite	Exudate	label	AN_Exu_18O	1_AN_Exu.18O	1_AN_Exu	11	24	903990	14.59	14.46	0.13	759786	829349	70880.3	20160829_Plate09	-0.2856	0.9988	93.02	18O	11	24	1_AN_Exu_18O_24_11
25_03	1.7391	0.473	23.65	0.00423862	1	Andesite	Exudate	label	AN_Exu_18O	1_AN_Exu.18O	1_AN_Exu	3	25	1302.04	24.29	24.24	0.107	1259.81	1302.04	93.538	20160713_Plate01	-0.2864	0.9988	93.37	18O	3	25	1_AN_Exu_18O_25_03
25_04	1.72864	2.71	135.5	0.0242847	1	Andesite	Exudate	label	AN_Exu_18O	1_AN_Exu.18O	1_AN_Exu	4	25	8643.37	21.38	21.37	0.015	8580.96	8643.37	88.256	20160713_Plate01	-0.2864	0.9988	93.37	18O	4	25	1_AN_Exu_18O_25_04
25_05	1.7205	6.06	303	0.0543045	1	Andesite	Exudate	label	AN_Exu_18O	1_AN_Exu.18O	1_AN_Exu	5	25	41277.2	18.92	19	0.1	43655.9	41277.2	2684.24	20160713_Plate01	-0.2864	0.9988	93.37	18O	5	25	1_AN_Exu_18O_25_05
25_06	1.7112	20.3	1015	0.181911	1	Andesite	Exudate	label	AN_Exu_18O	1_AN_Exu.18O	1_AN_Exu	6	25	269404	17.2	17.23	0.039	135126	132711	3414.26	20160713_Plate01	-0.2864	0.9988	93.37	18O	6	25	1_AN_Exu_18O_25_06
25_07	1.70306	24	1200	0.215067	1	Andesite	Exudate	label	AN_Exu_18O	1_AN_Exu.18O	1_AN_Exu	7	25	740164	16.16	15.96	0.175	269189	308402	34426	20160713_Plate01	-0.2864	0.9988	93.37	18O	7	25	1_AN_Exu_18O_25_07
25_08	1.69493	32.4	1620	0.290341	1	Andesite	Exudate	label	AN_Exu_18O	1_AN_Exu.18O	1_AN_Exu	8	25	1.38242e+06	16.39	15.47	0.139	230785	426674	39150.7	20160713_Plate01	-0.2864	0.9988	93.37	18O	8	25	1_AN_Exu_18O_25_08
25_09	1.68795	18.1	905	0.162197	1	Andesite	Exudate	label	AN_Exu_18O	1_AN_Exu.18O	1_AN_Exu	9	25	648633	15.71	15.73	0.021	361895	358361	4997.1	20160713_Plate01	-0.2864	0.9988	93.37	18O	9	25	1_AN_Exu_18O_25_09
25_10	1.67981	5.18	259	0.0464187	1	Andesite	Exudate	label	AN_Exu_18O	1_AN_Exu.18O	1_AN_Exu	10	25	84009.5	17.95	17.93	0.189	82707	84009.5	10540.7	20160713_Plate01	-0.2864	0.9988	93.37	18O	10	25	1_AN_Exu_18O_25_10
25_11	1.67051	2.37	118.5	0.0212379	1	Andesite	Exudate	label	AN_Exu_18O	1_AN_Exu.18O	1_AN_Exu	11	25	51226	18.63	18.68	0.091	52650.4	51226	3026.51	20160713_Plate01	-0.2864	0.9988	93.37	18O	11	25	1_AN_Exu_18O_25_11
26_05	1.73329	0.427	21.35	0.00893006	1	Basalt	Exudate	label	BS_Exu_18O	1_BS_Exu.18O	1_BS_Exu	5	26	6772.2	21.62	21.76	0.16	7419.17	6772.2	695.79	20160829_Plate09	-0.2856	0.9988	93.02	18O	5	26	1_BS_Exu_18O_26_5
26_06	1.72631	0.974	48.7	0.0203698	1	Basalt	Exudate	label	BS_Exu_18O	1_BS_Exu.18O	1_BS_Exu	6	26	39480.1	19.21	19.08	0.18	36119.4	39480.1	4752.79	20160829_Plate09	-0.2856	0.9988	93.02	18O	6	26	1_BS_Exu_18O_26_6
26_07	1.71818	2.34	117	0.0489376	1	Basalt	Exudate	label	BS_Exu_18O	1_BS_Exu.18O	1_BS_Exu	7	26	68978	18.16	18.23	0.1	72118.4	68978.1	4441.1	20160829_Plate09	-0.2856	0.9988	93.02	18O	7	26	1_BS_Exu_18O_26_7
26_08	1.7112	4.65	232.5	0.0972478	1	Basalt	Exudate	label	BS_Exu_18O	1_BS_Exu.18O	1_BS_Exu	8	26	187607	16.69	16.71	0.06	190570	187607	7630.67	20160829_Plate09	-0.2856	0.9988	93.02	18O	8	26	1_BS_Exu_18O_26_8
26_09	1.70539	7.22	361	0.150995	1	Basalt	Exudate	label	BS_Exu_18O	1_BS_Exu.18O	1_BS_Exu	9	26	426428	15.42	15.46	0.06	437766	426428	16034.1	20160829_Plate09	-0.2856	0.9988	93.02	18O	9	26	1_BS_Exu_18O_26_9
26_10	1.69841	11	550	0.230049	1	Basalt	Exudate	label	BS_Exu_18O	1_BS_Exu.18O	1_BS_Exu	10	26	469034	15.37	15.47	0.14	453978	426394	39009.2	20160829_Plate09	-0.2856	0.9988	93.02	18O	10	26	1_BS_Exu_18O_26_10
26_11	1.69144	12	600	0.250962	1	Basalt	Exudate	label	BS_Exu_18O	1_BS_Exu.18O	1_BS_Exu	11	26	773363	14.76	14.84	0.07	676312	644469	30478.2	20160829_Plate09	-0.2856	0.9988	93.02	18O	11	26	1_BS_Exu_18O_26_11
26_12	1.68562	5.81	290.5	0.121507	1	Basalt	Exudate	label	BS_Exu_18O	1_BS_Exu.18O	1_BS_Exu	12	26	814188	13.91	14.48	0.05	1.18567e+06	814188	24603.7	20160829_Plate09	-0.2856	0.9988	93.02	18O	12	26	1_BS_Exu_18O_26_12
26_13	1.67284	2.12	106	0.0443366	1	Basalt	Exudate	label	BS_Exu_18O	1_BS_Exu.18O	1_BS_Exu	13	26	329247	15.68	15.86	0.19	369575	329247	40959.7	20160829_Plate09	-0.2856	0.9988	93.02	18O	13	26	1_BS_Exu_18O_26_13
27_03	1.73794	0.078	3.9	0.00369423	1	Basalt	Exudate	label	BS_Exu_18O	1_BS_Exu.18O	1_BS_Exu	3	27	425.123	25.98	25.95	0.17	416.448	425.12	49.67	20160817_Plate06	-0.2892	0.9995	94.63	18O	3	27	1_BS_Exu_18O_27_3
27_04	1.7298	0.226	11.3	0.0107038	1	Basalt	Exudate	label	BS_Exu_18O	1_BS_Exu.18O	1_BS_Exu	4	27	1581.95	23.89	23.97	0.12	1671.3	1581.95	126.35	20160817_Plate06	-0.2892	0.9995	94.63	18O	4	27	1_BS_Exu_18O_27_4
27_05	1.72283	0.465	23.25	0.0220233	1	Basalt	Exudate	label	BS_Exu_18O	1_BS_Exu.18O	1_BS_Exu	5	27	5151.63	22.11	22.21	0.15	5468	5151.63	495.85	20160817_Plate06	-0.2892	0.9995	94.63	18O	5	27	1_BS_Exu_18O_27_5
27_06	1.71585	1.16	58	0.0549398	1	Basalt	Exudate	label	BS_Exu_18O	1_BS_Exu.18O	1_BS_Exu	6	27	24605.5	19.88	19.85	0.06	24118.3	24605.5	1015.05	20160817_Plate06	-0.2892	0.9995	94.63	18O	6	27	1_BS_Exu_18O_27_6
27_07	1.70771	6.16	308	0.29175	1	Basalt	Exudate	label	BS_Exu_18O	1_BS_Exu.18O	1_BS_Exu	7	27	13905.2	20.81	20.71	0.12	13041.8	13905.2	1089.13	20160817_Plate06	-0.2892	0.9995	94.63	18O	7	27	1_BS_Exu_18O_27_7
27_08	1.69958	4.83	241.5	0.228758	1	Basalt	Exudate	label	BS_Exu_18O	1_BS_Exu.18O	1_BS_Exu	8	27	98188.3	17.77	17.78	0.17	98860.4	98188.3	11161.5	20160817_Plate06	-0.2892	0.9995	94.63	18O	8	27	1_BS_Exu_18O_27_8
27_09	1.69144	3.92	196	0.185659	1	Basalt	Exudate	label	BS_Exu_18O	1_BS_Exu.18O	1_BS_Exu	9	27	206874	16.01	16.66	0.17	317562	206874	23316.2	20160817_Plate06	-0.2892	0.9995	94.63	18O	9	27	1_BS_Exu_18O_27_9
27_10	1.6833	2.73	136.5	0.129298	1	Basalt	Exudate	label	BS_Exu_18O	1_BS_Exu.18O	1_BS_Exu	10	27	494101	15.39	15.35	0.06	480093	494101	19810.5	20160817_Plate06	-0.2892	0.9995	94.63	18O	10	27	1_BS_Exu_18O_27_10
27_11	1.67633	0.765	38.25	0.0362319	1	Basalt	Exudate	label	BS_Exu_18O	1_BS_Exu.18O	1_BS_Exu	11	27	96138.5	17.81	17.81	0.01	95730	96138.5	518.8	20160817_Plate06	-0.2892	0.9995	94.63	18O	11	27	1_BS_Exu_18O_27_11
28_02	1.7391	0.093	4.65	0.00298249	1	Basalt	Exudate	label	BS_Exu_18O	1_BS_Exu.18O	1_BS_Exu	2	28	234.744	26.74	26.84	0.17	249.768	234.74	25.52	20160817_Plate06	-0.2892	0.9995	94.63	18O	2	28	1_BS_Exu_18O_28_2
28_03	1.73096	0.275	13.75	0.00881919	1	Basalt	Exudate	label	BS_Exu_18O	1_BS_Exu.18O	1_BS_Exu	3	28	1982.94	23.19	23.63	0.03	2670.2	1982.94	37.17	20160817_Plate06	-0.2892	0.9995	94.63	18O	3	28	1_BS_Exu_18O_28_3
28_04	1.72166	0.852	42.6	0.0273235	1	Basalt	Exudate	label	BS_Exu_18O	1_BS_Exu.18O	1_BS_Exu	4	28	16341.3	20.49	20.47	0.03	16125.5	16341.3	340.6	20160817_Plate06	-0.2892	0.9995	94.63	18O	4	28	1_BS_Exu_18O_28_4
28_05	1.71352	1.55	77.5	0.0497082	1	Basalt	Exudate	label	BS_Exu_18O	1_BS_Exu.18O	1_BS_Exu	5	28	59354.7	18.42	18.54	0.18	64074.9	59354.7	6826.48	20160817_Plate06	-0.2892	0.9995	94.63	18O	5	28	1_BS_Exu_18O_28_5
28_06	1.70423	2.96	148	0.0949266	1	Basalt	Exudate	label	BS_Exu_18O	1_BS_Exu.18O	1_BS_Exu	6	28	137873	18.2	17.27	0.16	74135.3	137873	14814.4	20160817_Plate06	-0.2892	0.9995	94.63	18O	6	28	1_BS_Exu_18O_28_6
28_07	1.69609	14.3	715	0.458598	1	Basalt	Exudate	label	BS_Exu_18O	1_BS_Exu.18O	1_BS_Exu	7	28	194737	17.72	17.29	0.17	101770	136180	14950.4	20160817_Plate06	-0.2892	0.9995	94.63	18O	7	28	1_BS_Exu_18O_28_7
28_08	1.68911	7.83	391.5	0.251106	1	Basalt	Exudate	label	BS_Exu_18O	1_BS_Exu.18O	1_BS_Exu	8	28	384083	15.83	15.73	0.09	360214	384083	21496	20160817_Plate06	-0.2892	0.9995	94.63	18O	8	28	1_BS_Exu_18O_28_8
28_10	1.67284	0.576	28.8	0.0184722	1	Basalt	Exudate	label	BS_Exu_18O	1_BS_Exu.18O	1_BS_Exu	10	28	48472.9	18.41	18.84	0.09	64351.8	48472.9	2923.72	20160817_Plate06	-0.2892	0.9995	94.63	18O	10	28	1_BS_Exu_18O_28_10
29_03	1.73329	0.193	9.65	0.0111761	1	Basalt	Exudate	label	BS_Exu_18O	1_BS_Exu.18O	1_BS_Exu	3	29	1647.72	23.71	23.88	0.164	1845.39	1647.72	180.896	20160713_Plate01	-0.2864	0.9988	93.37	18O	3	29	1_BS_Exu_18O_29_03
29_04	1.72515	0.531	26.55	0.0307487	1	Basalt	Exudate	label	BS_Exu_18O	1_BS_Exu.18O	1_BS_Exu	4	29	12125.5	20.96	20.86	0.143	11314.5	12125.5	1147.04	20160713_Plate01	-0.2864	0.9988	93.37	18O	4	29	1_BS_Exu_18O_29_04
29_05	1.71701	1.3	65	0.0752794	1	Basalt	Exudate	label	BS_Exu_18O	1_BS_Exu.18O	1_BS_Exu	5	29	36531.7	19.12	19.19	0.061	38262.1	36531.7	1498.73	20160713_Plate01	-0.2864	0.9988	93.37	18O	5	29	1_BS_Exu_18O_29_05
29_06	1.70771	2.16	108	0.12508	1	Basalt	Exudate	label	BS_Exu_18O	1_BS_Exu.18O	1_BS_Exu	6	29	141115	17.03	17.15	0.216	151581	141115	19219.7	20160713_Plate01	-0.2864	0.9988	93.37	18O	6	29	1_BS_Exu_18O_29_06
29_07	1.7019	4.01	200.5	0.232208	1	Basalt	Exudate	label	BS_Exu_18O	1_BS_Exu.18O	1_BS_Exu	7	29	100950	17.57	17.65	0.103	105797	100950	6854.45	20160713_Plate01	-0.2864	0.9988	93.37	18O	7	29	1_BS_Exu_18O_29_07
29_08	1.6926	4.81	240.5	0.278534	1	Basalt	Exudate	label	BS_Exu_18O	1_BS_Exu.18O	1_BS_Exu	8	29	402806	16.75	15.77	1.006	181867	402806	257824	20160713_Plate01	-0.2864	0.9988	93.37	18O	8	29	1_BS_Exu_18O_29_08
29_09	1.67981	1.41	70.5	0.0816492	1	Basalt	Exudate	label	BS_Exu_18O	1_BS_Exu.18O	1_BS_Exu	9	29	261247	16.08	16.21	0.179	283063	261247	30853.3	20160713_Plate01	-0.2864	0.9988	93.37	18O	9	29	1_BS_Exu_18O_29_09
30_02	1.73445	0.482	24.1	0.026333	1	Granite	Exudate	label	GR_Exu_18O	1_GR_Exu.18O	1_GR_Exu	2	30	3179.56	22.85	22.93	0.15	3346.96	3179.56	306.73	20160817_Plate06	-0.2892	0.9995	94.63	18O	2	30	1_GR_Exu_18O_30_2
30_03	1.72515	0.995	49.75	0.0543597	1	Granite	Exudate	label	GR_Exu_18O	1_GR_Exu.18O	1_GR_Exu	3	30	88696.5	17.77	17.94	0.25	98935.5	88696.5	14480.1	20160817_Plate06	-0.2892	0.9995	94.63	18O	3	30	1_GR_Exu_18O_30_3
30_04	1.71701	2.25	112.5	0.122924	1	Granite	Exudate	label	GR_Exu_18O	1_GR_Exu.18O	1_GR_Exu	4	30	121631	17.65	17.46	0.16	107178	121631	12634.5	20160817_Plate06	-0.2892	0.9995	94.63	18O	4	30	1_GR_Exu_18O_30_4
30_05	1.70771	4.54	227	0.248033	1	Granite	Exudate	label	GR_Exu_18O	1_GR_Exu.18O	1_GR_Exu	5	30	279781	16.18	16.21	0.04	284830	279781	7140.01	20160817_Plate06	-0.2892	0.9995	94.63	18O	5	30	1_GR_Exu_18O_30_5
30_06	1.69841	3.7	185	0.202142	1	Granite	Exudate	label	GR_Exu_18O	1_GR_Exu.18O	1_GR_Exu	6	30	268009	16.08	16.28	0.17	303962	268009	31742.2	20160817_Plate06	-0.2892	0.9995	94.63	18O	6	30	1_GR_Exu_18O_30_6
30_07	1.69027	3.35	167.5	0.18302	1	Granite	Exudate	label	GR_Exu_18O	1_GR_Exu.18O	1_GR_Exu	7	30	193637	16.85	16.76	0.13	181724	193637	16846.4	20160817_Plate06	-0.2892	0.9995	94.63	18O	7	30	1_GR_Exu_18O_30_7
30_09	1.674	0.485	24.25	0.0264969	1	Granite	Exudate	label	GR_Exu_18O	1_GR_Exu.18O	1_GR_Exu	9	30	55795.4	18.66	18.63	0.09	54399.1	55795.4	3298.96	20160817_Plate06	-0.2892	0.9995	94.63	18O	9	30	1_GR_Exu_18O_30_9
31_02	1.73561	0.485	24.25	0.0262873	1	Granite	Exudate	label	GR_Exu_18O	1_GR_Exu.18O	1_GR_Exu	2	31	10073.9	21.15	21.19	0.04	10395.9	10073.9	296.61	20160817_Plate06	-0.2892	0.9995	94.63	18O	2	31	1_GR_Exu_18O_31_2
31_03	1.72748	1.45	72.5	0.0785908	1	Granite	Exudate	label	GR_Exu_18O	1_GR_Exu.18O	1_GR_Exu	3	31	59857.6	18.62	18.52	0.13	55827.4	59857.6	5073.24	20160817_Plate06	-0.2892	0.9995	94.63	18O	3	31	1_GR_Exu_18O_31_3
31_04	1.71701	2.37	118.5	0.128455	1	Granite	Exudate	label	GR_Exu_18O	1_GR_Exu.18O	1_GR_Exu	4	31	203900	16.2	16.68	0.1	281570	203900	13190.5	20160817_Plate06	-0.2892	0.9995	94.63	18O	4	31	1_GR_Exu_18O_31_4
31_05	1.70887	2.57	128.5	0.139295	1	Granite	Exudate	label	GR_Exu_18O	1_GR_Exu.18O	1_GR_Exu	5	31	227384	16.29	16.53	0.22	264973	227384	34570.2	20160817_Plate06	-0.2892	0.9995	94.63	18O	5	31	1_GR_Exu_18O_31_5
31_06	1.70074	3.12	156	0.169106	1	Granite	Exudate	label	GR_Exu_18O	1_GR_Exu.18O	1_GR_Exu	6	31	321098	15.89	16	0.12	345143	321098	25096	20160817_Plate06	-0.2892	0.9995	94.63	18O	6	31	1_GR_Exu_18O_31_6
31_07	1.69376	4.14	207	0.22439	1	Granite	Exudate	label	GR_Exu_18O	1_GR_Exu.18O	1_GR_Exu	7	31	286548	16.11	16.18	0.2	297775	286548	37847.4	20160817_Plate06	-0.2892	0.9995	94.63	18O	7	31	1_GR_Exu_18O_31_7
31_08	1.68562	2.57	128.5	0.139295	1	Granite	Exudate	label	GR_Exu_18O	1_GR_Exu.18O	1_GR_Exu	8	31	390697	15.62	15.71	0.1	413640	390697	26061.2	20160817_Plate06	-0.2892	0.9995	94.63	18O	8	31	1_GR_Exu_18O_31_8
31_09	1.67865	1.12	56	0.0607046	1	Granite	Exudate	label	GR_Exu_18O	1_GR_Exu.18O	1_GR_Exu	9	31	180550	16.68	16.87	0.21	203378	180550	25209.4	20160817_Plate06	-0.2892	0.9995	94.63	18O	9	31	1_GR_Exu_18O_31_9
31_10	1.67051	0.306	15.3	0.0165854	1	Granite	Exudate	label	GR_Exu_18O	1_GR_Exu.18O	1_GR_Exu	10	31	32294.8	19.33	19.45	0.17	34939.6	32294.8	3740.27	20160817_Plate06	-0.2892	0.9995	94.63	18O	10	31	1_GR_Exu_18O_31_10
32_03	1.7391	0.55	27.5	0.0242676	1	Granite	Exudate	label	GR_Exu_18O	1_GR_Exu.18O	1_GR_Exu	3	32	21842.7	19.77	19.98	0.301	24893.8	21842.7	4314.91	20160713_Plate01	-0.2864	0.9988	93.37	18O	3	32	1_GR_Exu_18O_32_03
32_04	1.7298	1.38	69	0.0608895	1	Granite	Exudate	label	GR_Exu_18O	1_GR_Exu.18O	1_GR_Exu	4	32	83515.2	17.71	17.95	0.337	96550.2	83515.2	18434.3	20160713_Plate01	-0.2864	0.9988	93.37	18O	4	32	1_GR_Exu_18O_32_04
32_05	1.7205	2.43	121.5	0.107218	1	Granite	Exudate	label	GR_Exu_18O	1_GR_Exu.18O	1_GR_Exu	5	32	163696	16.83	16.92	0.124	173171	163696	13398.5	20160713_Plate01	-0.2864	0.9988	93.37	18O	5	32	1_GR_Exu_18O_32_05
32_06	1.71236	3.61	180.5	0.159283	1	Granite	Exudate	label	GR_Exu_18O	1_GR_Exu.18O	1_GR_Exu	6	32	201697	16.45	16.6	0.166	221687	201697	21780.7	20160713_Plate01	-0.2864	0.9988	93.37	18O	6	32	1_GR_Exu_18O_32_06
32_07	1.70771	3.82	191	0.168549	1	Granite	Exudate	label	GR_Exu_18O	1_GR_Exu.18O	1_GR_Exu	7	32	428184	15.19	15.48	0.312	509795	428184	85724.7	20160713_Plate01	-0.2864	0.9988	93.37	18O	7	32	1_GR_Exu_18O_32_07
32_08	1.69958	3.46	173	0.152665	1	Granite	Exudate	label	GR_Exu_18O	1_GR_Exu.18O	1_GR_Exu	8	32	171399	15.78	16.84	0.02	345972	171399	2220.47	20160713_Plate01	-0.2864	0.9988	93.37	18O	8	32	1_GR_Exu_18O_32_08
32_09	1.69376	3.31	165.5	0.146047	1	Granite	Exudate	label	GR_Exu_18O	1_GR_Exu.18O	1_GR_Exu	9	32	210554	16.31	16.55	0.336	243304	210554	46315.7	20160713_Plate01	-0.2864	0.9988	93.37	18O	9	32	1_GR_Exu_18O_32_09
32_10	1.68795	2.33	116.5	0.102806	1	Granite	Exudate	label	GR_Exu_18O	1_GR_Exu.18O	1_GR_Exu	10	32	420291	15.3	15.5	0.274	473693	420291	75521.1	20160713_Plate01	-0.2864	0.9988	93.37	18O	10	32	1_GR_Exu_18O_32_10
32_11	1.68098	0.999	49.95	0.0440787	1	Granite	Exudate	label	GR_Exu_18O	1_GR_Exu.18O	1_GR_Exu	11	32	212649	16.28	16.54	0.37	249002	212649	51411.6	20160713_Plate01	-0.2864	0.9988	93.37	18O	11	32	1_GR_Exu_18O_32_11
32_12	1.674	0.345	17.25	0.0152224	1	Granite	Exudate	label	GR_Exu_18O	1_GR_Exu.18O	1_GR_Exu	12	32	23355.2	19.76	19.87	0.15	24984	23355.2	2303.47	20160713_Plate01	-0.2864	0.9988	93.37	18O	12	32	1_GR_Exu_18O_32_12
33_03	1.73561	0.47	23.5	0.0160229	1	Granite	Exudate	label	GR_Exu_18O	1_GR_Exu.18O	1_GR_Exu	3	33	8417.64	23.75	22.67	0.142	4178.1	8417.64	772.493	20160715_Plate03	-0.28	0.9965	90.55	18O	3	33	1_GR_Exu_18O_33_3
33_04	1.72864	1.4	70	0.0477278	1	Granite	Exudate	label	GR_Exu_18O	1_GR_Exu.18O	1_GR_Exu	4	33	28782	21.33	20.77	0.059	20023.5	28782	1092.48	20160715_Plate03	-0.28	0.9965	90.55	18O	4	33	1_GR_Exu_18O_33_4
33_05	1.71934	2.43	121.5	0.0828418	1	Granite	Exudate	label	GR_Exu_18O	1_GR_Exu.18O	1_GR_Exu	5	33	132659	19.24	18.41	0.02	77394	132659	1706.27	20160715_Plate03	-0.28	0.9965	90.55	18O	5	33	1_GR_Exu_18O_33_5
33_06	1.71236	3.84	192	0.130911	1	Granite	Exudate	label	GR_Exu_18O	1_GR_Exu.18O	1_GR_Exu	6	33	186751	18.79	17.88	0.079	103890	186751	9571.38	20160715_Plate03	-0.28	0.9965	90.55	18O	6	33	1_GR_Exu_18O_33_6
33_07	1.70423	5.18	259	0.176593	1	Granite	Exudate	label	GR_Exu_18O	1_GR_Exu.18O	1_GR_Exu	7	33	448292	17.42	16.53	0.087	250746	448292	25120.7	20160715_Plate03	-0.28	0.9965	90.55	18O	7	33	1_GR_Exu_18O_33_7
33_08	1.69725	7.77	388.5	0.264889	1	Granite	Exudate	label	GR_Exu_18O	1_GR_Exu.18O	1_GR_Exu	8	33	424989	17.61	16.61	0.131	222464	424989	35939.2	20160715_Plate03	-0.28	0.9965	90.55	18O	8	33	1_GR_Exu_18O_33_8
33_09	1.68911	5.37	268.5	0.18307	1	Granite	Exudate	label	GR_Exu_18O	1_GR_Exu.18O	1_GR_Exu	9	33	427231	16.5	16.6	0.086	455157	427231	24190	20160715_Plate03	-0.28	0.9965	90.55	18O	9	33	1_GR_Exu_18O_33_9
33_10	1.68214	1.87	93.5	0.0637507	1	Granite	Exudate	label	GR_Exu_18O	1_GR_Exu.18O	1_GR_Exu	10	33	217851	17.7	17.65	0.245	209513	217851	35223.5	20160715_Plate03	-0.28	0.9965	90.55	18O	10	33	1_GR_Exu_18O_33_10
33_11	1.674	0.652	32.6	0.0222275	1	Granite	Exudate	label	GR_Exu_18O	1_GR_Exu.18O	1_GR_Exu	11	33	56869.2	19.76	19.72	0.044	55339	56869.2	1606.3	20160715_Plate03	-0.28	0.9965	90.55	18O	11	33	1_GR_Exu_18O_33_11
34_03	1.73794	0	0	0	1	Andesite	Litter	label	AN_Lit_18O	1_AN_Lit.18O	1_AN_Lit	3	34	1007.25	26.02	25.95	0.068	961.763	1007.25	43.8752	20160715_Plate03	-0.28	0.9965	90.55	18O	3	34	1_AN_Lit_18O_34_3
34_04	1.73096	0.868	43.4	0.00752101	1	Andesite	Litter	label	AN_Lit_18O	1_AN_Lit.18O	1_AN_Lit	4	34	2201.3	24.73	24.74	0.01	2214.71	2201.3	14.1073	20160715_Plate03	-0.28	0.9965	90.55	18O	4	34	1_AN_Lit_18O_34_4
34_05	1.72283	8.4	420	0.072784	1	Andesite	Litter	label	AN_Lit_18O	1_AN_Lit.18O	1_AN_Lit	5	34	8683.46	22.57	22.62	0.073	8972.68	8683.46	409.023	20160715_Plate03	-0.28	0.9965	90.55	18O	5	34	1_AN_Lit_18O_34_5
34_06	1.71469	6.86	343	0.0594403	1	Andesite	Litter	label	AN_Lit_18O	1_AN_Lit.18O	1_AN_Lit	6	34	42608.5	20.05	20.17	0.153	45928.6	42608.5	4109.43	20160715_Plate03	-0.28	0.9965	90.55	18O	6	34	1_AN_Lit_18O_34_6
34_07	1.70771	28.3	1415	0.245213	1	Andesite	Litter	label	AN_Lit_18O	1_AN_Lit.18O	1_AN_Lit	7	34	94517.6	19.05	18.94	0.14	87397.5	94517.6	8678.03	20160715_Plate03	-0.28	0.9965	90.55	18O	7	34	1_AN_Lit_18O_34_7
34_08	1.70074	39	1950	0.337926	1	Andesite	Litter	label	AN_Lit_18O	1_AN_Lit.18O	1_AN_Lit	8	34	220603	20.13	19.73	0.086	43486.8	56565	3148.68	20160715_Plate03	-0.28	0.9965	90.55	18O	8	34	1_AN_Lit_18O_34_8
34_09	1.69144	18.5	925	0.160298	1	Andesite	Litter	label	AN_Lit_18O	1_AN_Lit.18O	1_AN_Lit	9	34	1.13435e+06	16.12	16.04	0.088	584361	613163	35284.8	20160715_Plate03	-0.28	0.9965	90.55	18O	9	34	1_AN_Lit_18O_34_9
34_10	1.6833	10	500	0.0866476	1	Andesite	Litter	label	AN_Lit_18O	1_AN_Lit.18O	1_AN_Lit	10	34	675151	15.93	15.89	0.075	660951	675151	33352.3	20160715_Plate03	-0.28	0.9965	90.55	18O	10	34	1_AN_Lit_18O_34_10
34_11	1.67633	2.46	123	0.0213153	1	Andesite	Litter	label	AN_Lit_18O	1_AN_Lit.18O	1_AN_Lit	11	34	200584	17.84	17.78	0.218	192135	200584	28889.3	20160715_Plate03	-0.28	0.9965	90.55	18O	11	34	1_AN_Lit_18O_34_11
35_05	1.7391	0	0	0	1	Andesite	Litter	label	AN_Lit_18O	1_AN_Lit.18O	1_AN_Lit	5	35	1933.35	23.42	23.67	0.25	2269.23	1933.35	320.84	20160829_Plate09	-0.2856	0.9988	93.02	18O	5	35	1_AN_Lit_18O_35_5
35_06	1.73329	0.179	8.95	0.00228739	1	Andesite	Litter	label	AN_Lit_18O	1_AN_Lit.18O	1_AN_Lit	6	35	3236.92	22.7	22.89	0.23	3642.4	3236.92	480.06	20160829_Plate09	-0.2856	0.9988	93.02	18O	6	35	1_AN_Lit_18O_35_6
35_07	1.72631	0.756	37.8	0.00966073	1	Andesite	Litter	label	AN_Lit_18O	1_AN_Lit.18O	1_AN_Lit	7	35	14613.1	20.46	20.59	0.15	15836.8	14613.1	1406.02	20160829_Plate09	-0.2856	0.9988	93.02	18O	7	35	1_AN_Lit_18O_35_7
35_08	1.71934	2.7	135	0.0345026	1	Andesite	Litter	label	AN_Lit_18O	1_AN_Lit.18O	1_AN_Lit	8	35	91797.2	17.72	17.8	0.11	96404.8	91797.2	6516.03	20160829_Plate09	-0.2856	0.9988	93.02	18O	8	35	1_AN_Lit_18O_35_8
35_09	1.7112	6.34	317	0.0810172	1	Andesite	Litter	label	AN_Lit_18O	1_AN_Lit.18O	1_AN_Lit	9	35	192302	16.56	16.68	0.16	206901	192302	20646.3	20160829_Plate09	-0.2856	0.9988	93.02	18O	9	35	1_AN_Lit_18O_35_9
35_10	1.70306	12.5	625	0.159734	1	Andesite	Litter	label	AN_Lit_18O	1_AN_Lit.18O	1_AN_Lit	10	35	381423	15.8	15.98	0.18	342128	305139	35471.3	20160829_Plate09	-0.2856	0.9988	93.02	18O	10	35	1_AN_Lit_18O_35_10
35_11	1.69609	22.9	1145	0.292633	1	Andesite	Litter	label	AN_Lit_18O	1_AN_Lit.18O	1_AN_Lit	11	35	1.16366e+06	15.19	15.2	0.06	512086	508149	18567.3	20160829_Plate09	-0.2856	0.9988	93.02	18O	11	35	1_AN_Lit_18O_35_11
35_12	1.69027	20.6	1030	0.263242	1	Andesite	Litter	label	AN_Lit_18O	1_AN_Lit.18O	1_AN_Lit	12	35	1.82842e+06	14.25	14.35	0.12	948706	887582	69627.9	20160829_Plate09	-0.2856	0.9988	93.02	18O	12	35	1_AN_Lit_18O_35_12
35_13	1.6833	8.17	408.5	0.104402	1	Andesite	Litter	label	AN_Lit_18O	1_AN_Lit.18O	1_AN_Lit	13	35	1.13738e+06	13.8	13.98	0.16	1.27773e+06	1.13738e+06	122207	20160829_Plate09	-0.2856	0.9988	93.02	18O	13	35	1_AN_Lit_18O_35_13
36_03	1.72631	1.45	72.5	0.0785908	1	Andesite	Litter	label	AN_Lit_18O	1_AN_Lit.18O	1_AN_Lit	3	36	725.375	24.73	25.14	0.09	957.772	725.37	41.83	20160817_Plate06	-0.2892	0.9995	94.63	18O	3	36	1_GR_Exu_18O_36_3
36_04	1.71818	2.37	118.5	0.128455	1	Andesite	Litter	label	AN_Lit_18O	1_AN_Lit.18O	1_AN_Lit	4	36	7217.94	21.61	21.7	0.13	7649.42	7217.94	610.2	20160817_Plate06	-0.2892	0.9995	94.63	18O	4	36	1_GR_Exu_18O_36_4
36_06	1.70539	3.12	156	0.169106	1	Andesite	Litter	label	AN_Lit_18O	1_AN_Lit.18O	1_AN_Lit	6	36	89595.3	17.88	17.91	0.03	91562.7	89595.3	1711.7	20160817_Plate06	-0.2892	0.9995	94.63	18O	6	36	1_GR_Exu_18O_36_6
36_07	1.69725	4.14	207	0.22439	1	Andesite	Litter	label	AN_Lit_18O	1_AN_Lit.18O	1_AN_Lit	7	36	244631	16.39	16.41	0.02	246987	244631	3332.71	20160817_Plate06	-0.2892	0.9995	94.63	18O	7	36	1_GR_Exu_18O_36_7
36_08	1.69027	2.57	128.5	0.139295	1	Andesite	Litter	label	AN_Lit_18O	1_AN_Lit.18O	1_AN_Lit	8	36	354933	15.87	15.85	0.04	349373	354933	10375.2	20160817_Plate06	-0.2892	0.9995	94.63	18O	8	36	1_GR_Exu_18O_36_8
36_09	1.68214	1.12	56	0.0607046	1	Andesite	Litter	label	AN_Lit_18O	1_AN_Lit.18O	1_AN_Lit	9	36	571957	14.53	15.14	0.2	855524	571957	76411.3	20160817_Plate06	-0.2892	0.9995	94.63	18O	9	36	1_GR_Exu_18O_36_9
36_10	1.67633	0.306	15.3	0.0165854	1	Andesite	Litter	label	AN_Lit_18O	1_AN_Lit.18O	1_AN_Lit	10	36	204056	16.23	16.68	0.17	274392	204056	22672.2	20160817_Plate06	-0.2892	0.9995	94.63	18O	10	36	1_GR_Exu_18O_36_10
37_03	1.73794	0.415	20.75	0.00658302	1	Andesite	Litter	label	AN_Lit_18O	1_AN_Lit.18O	1_AN_Lit	3	37	7629.59	21.75	21.95	0.28	8601.56	7629.59	1374.58	20160819_Plate08	-0.2852	0.9976	92.84	18O	3	37	1_AN_Lit_16O_37_3
37_04	1.72864	1.95	97.5	0.0309323	1	Andesite	Litter	label	AN_Lit_18O	1_AN_Lit.18O	1_AN_Lit	4	37	27654.4	19.76	19.93	0.15	30850.1	27654.4	2797.42	20160819_Plate08	-0.2852	0.9976	92.84	18O	4	37	1_AN_Lit_16O_37_4
37_05	1.7205	5.21	260.5	0.0826446	1	Andesite	Litter	label	AN_Lit_18O	1_AN_Lit.18O	1_AN_Lit	5	37	103562	17.5	17.87	0.1	131253	103562	6724.83	20160819_Plate08	-0.2852	0.9976	92.84	18O	5	37	1_AN_Lit_16O_37_5
37_06	1.71236	11.2	560	0.177662	1	Andesite	Litter	label	AN_Lit_18O	1_AN_Lit.18O	1_AN_Lit	6	37	356947	16.05	16.12	0.09	332390	318703	19357.3	20160819_Plate08	-0.2852	0.9976	92.84	18O	6	37	1_AN_Lit_16O_37_6
37_07	1.70423	17.9	895	0.283942	1	Andesite	Litter	label	AN_Lit_18O	1_AN_Lit.18O	1_AN_Lit	7	37	753266	15.52	15.69	0.16	466636	420819	42631.6	20160819_Plate08	-0.2852	0.9976	92.84	18O	7	37	1_AN_Lit_16O_37_7
37_08	1.69725	13.7	685	0.217319	1	Andesite	Litter	label	AN_Lit_18O	1_AN_Lit.18O	1_AN_Lit	8	37	1.31101e+06	13.85	14.41	0.13	1.37035e+06	956944	79506.6	20160819_Plate08	-0.2852	0.9976	92.84	18O	8	37	1_AN_Lit_16O_37_8
37_09	1.69027	7.8	390	0.123729	1	Andesite	Litter	label	AN_Lit_18O	1_AN_Lit.18O	1_AN_Lit	9	37	852238	14.53	14.59	0.06	881325	852238	30208.5	20160819_Plate08	-0.2852	0.9976	92.84	18O	9	37	1_AN_Lit_16O_37_9
37_10	1.68214	2.67	133.5	0.0423534	1	Andesite	Litter	label	AN_Lit_18O	1_AN_Lit.18O	1_AN_Lit	10	37	216207	16.57	16.73	0.16	239182	216207	21766.7	20160819_Plate08	-0.2852	0.9976	92.84	18O	10	37	1_AN_Lit_16O_37_10
37_11	1.67051	1.87	93.5	0.0296632	1	Andesite	Litter	label	AN_Lit_18O	1_AN_Lit.18O	1_AN_Lit	11	37	137915	17.31	17.43	0.12	148833	137915	10621	20160819_Plate08	-0.2852	0.9976	92.84	18O	11	37	1_AN_Lit_16O_37_11
38_03	1.73329	0.105	5.25	0.00802323	1	Basalt	Litter	label	BS_Lit_18O	1_BS_Lit.18O	1_BS_Lit	3	38	1757.45	24.41	24.12	0.251	1450.36	1757.45	272.792	20170126_Plate02	-0.28	0.9983	90.55	18O	3	38	1_BS_Lit_18O_38_03
38_04	1.72515	0.282	14.1	0.0215481	1	Basalt	Litter	label	BS_Lit_18O	1_BS_Lit.18O	1_BS_Lit	4	38	6773.59	21.42	22.03	0.232	9994.01	6773.59	1010.39	20170126_Plate02	-0.28	0.9983	90.55	18O	4	38	1_BS_Lit_18O_38_04
38_05	1.71701	0.792	39.6	0.0605181	1	Basalt	Litter	label	BS_Lit_18O	1_BS_Lit.18O	1_BS_Lit	5	38	19765.7	20.19	20.37	0.225	22069.1	19765.7	2775.18	20170126_Plate02	-0.28	0.9983	90.55	18O	5	38	1_BS_Lit_18O_38_05
38_06	1.70887	1.37	68.5	0.104684	1	Basalt	Litter	label	BS_Lit_18O	1_BS_Lit.18O	1_BS_Lit	6	38	117952	17.45	17.6	0.218	129649	117952	16541.6	20170126_Plate02	-0.28	0.9983	90.55	18O	6	38	1_BS_Lit_18O_38_06
38_07	1.7019	2.84	142	0.217009	1	Basalt	Litter	label	BS_Lit_18O	1_BS_Lit.18O	1_BS_Lit	7	38	93444.5	17.35	17.96	0.09	137906	93444.5	5439.35	20170126_Plate02	-0.28	0.9983	90.55	18O	7	38	1_BS_Lit_18O_38_07
38_08	1.69376	3.71	185.5	0.283487	1	Basalt	Litter	label	BS_Lit_18O	1_BS_Lit.18O	1_BS_Lit	8	38	208023	16.64	16.72	0.112	218665	208023	15050.8	20170126_Plate02	-0.28	0.9983	90.55	18O	8	38	1_BS_Lit_18O_38_08
38_09	1.68679	2.46	123	0.187973	1	Basalt	Litter	label	BS_Lit_18O	1_BS_Lit.18O	1_BS_Lit	9	38	259654	16.2	16.38	0.203	290629	259654	33373.7	20170126_Plate02	-0.28	0.9983	90.55	18O	9	38	1_BS_Lit_18O_38_09
38_10	1.68098	0.812	40.6	0.0620463	1	Basalt	Litter	label	BS_Lit_18O	1_BS_Lit.18O	1_BS_Lit	10	38	139297	17.15	17.35	0.279	156957	139297	24975.2	20170126_Plate02	-0.28	0.9983	90.55	18O	10	38	1_BS_Lit_18O_38_10
38_11	1.67284	0.349	17.45	0.0266677	1	Basalt	Litter	label	BS_Lit_18O	1_BS_Lit.18O	1_BS_Lit	11	38	27621.3	19.67	19.86	0.271	31016.5	27621.3	4801.57	20170126_Plate02	-0.28	0.9983	90.55	18O	11	38	1_BS_Lit_18O_38_11
39_03	1.73212	0.063	3.15	0.0042163	1	Basalt	Litter	label	BS_Lit_18O	1_BS_Lit.18O	1_BS_Lit	3	39	605.685	24.59	25.44	0.252696	1051.44	605.68	100.887	20160816_Plate05	-0.2872	0.9985	93.73	18O	3	39	1_BS_Lit_18O_39_3
39_04	1.72515	0.191	9.55	0.0127828	1	Basalt	Litter	label	BS_Lit_18O	1_BS_Lit.18O	1_BS_Lit	4	39	3817.72	22.56	22.65	0.104127	4041.7	3817.72	259.87	20160816_Plate05	-0.2872	0.9985	93.73	18O	4	39	1_BS_Lit_18O_39_4
39_05	1.71818	0.4	20	0.0267702	1	Basalt	Litter	label	BS_Lit_18O	1_BS_Lit.18O	1_BS_Lit	5	39	8070.41	19.87	21.52	0.171536	24054	8070.41	914.811	20160816_Plate05	-0.2872	0.9985	93.73	18O	5	39	1_BS_Lit_18O_39_5
39_06	1.71236	0.843	42.15	0.0564182	1	Basalt	Litter	label	BS_Lit_18O	1_BS_Lit.18O	1_BS_Lit	6	39	13714.8	20.75	20.71	0.0525775	13377.2	13714.8	477.435	20160816_Plate05	-0.2872	0.9985	93.73	18O	6	39	1_BS_Lit_18O_39_6
39_07	1.70539	1.67	83.5	0.111765	1	Basalt	Litter	label	BS_Lit_18O	1_BS_Lit.18O	1_BS_Lit	7	39	84449	17.98	17.97	0.0489291	84070.7	84449	2744.35	20160816_Plate05	-0.2872	0.9985	93.73	18O	7	39	1_BS_Lit_18O_39_7
39_08	1.69725	2.64	132	0.176683	1	Basalt	Litter	label	BS_Lit_18O	1_BS_Lit.18O	1_BS_Lit	8	39	88074.9	17.82	17.91	0.192925	93434.4	88074.9	10819.8	20160816_Plate05	-0.2872	0.9985	93.73	18O	8	39	1_BS_Lit_18O_39_8
39_09	1.6926	3.74	187	0.250301	1	Basalt	Litter	label	BS_Lit_18O	1_BS_Lit.18O	1_BS_Lit	9	39	149923	17.22	17.11	0.156636	138946	149923	15523.6	20160816_Plate05	-0.2872	0.9985	93.73	18O	9	39	1_BS_Lit_18O_39_9
39_10	1.68446	3.03	151.5	0.202784	1	Basalt	Litter	label	BS_Lit_18O	1_BS_Lit.18O	1_BS_Lit	10	39	279139	16.13	16.16	0.0498944	285659	279139	9221.59	20160816_Plate05	-0.2872	0.9985	93.73	18O	10	39	1_BS_Lit_18O_39_10
39_11	1.67633	1.48	74	0.0990497	1	Basalt	Litter	label	BS_Lit_18O	1_BS_Lit.18O	1_BS_Lit	11	39	94333.4	17.73	17.81	0.21412	99143.9	94333.4	12862.7	20160816_Plate05	-0.2872	0.9985	93.73	18O	11	39	1_BS_Lit_18O_39_11
39_12	1.66935	0.627	31.35	0.0419623	1	Basalt	Litter	label	BS_Lit_18O	1_BS_Lit.18O	1_BS_Lit	12	39	45838.2	18.95	18.89	0.082832	44061.1	45838.2	2513.16	20160816_Plate05	-0.2872	0.9985	93.73	18O	12	39	1_BS_Lit_18O_39_12
4_03	1.73794	0.095	4.75	0.00116779	1	Andesite	Exudate	light	AN_Exu_16O	1_AN_Exu.16O	1_AN_Exu	3	4	292.36	26.44	26.95	0.111	406.626	292.36	20.929	20170119_Plate04	-0.2818	0.9988	91.34	16O	3	4	1_AN_Exu_16O_4_3
4_04	1.7298	0	0	0	1	Andesite	Exudate	light	AN_Exu_16O	1_AN_Exu.16O	1_AN_Exu	4	4	1398.7	24.43	24.54	0.145	1491.39	1398.7	131.076	20170119_Plate04	-0.2818	0.9988	91.34	16O	4	4	1_AN_Exu_16O_4_4
4_05	1.72283	0	0	0	1	Andesite	Exudate	light	AN_Exu_16O	1_AN_Exu.16O	1_AN_Exu	5	4	64.2	29.29	29.29	0.144	64.0845	64.2	5.971	20170119_Plate04	-0.2818	0.9988	91.34	16O	5	4	1_AN_Exu_16O_4_5
4_06	1.71701	0.825	41.25	0.0101414	1	Andesite	Exudate	light	AN_Exu_16O	1_AN_Exu.16O	1_AN_Exu	6	4	1229.6	23.77	24.74	0.164	2288.95	1229.6	130.41	20170119_Plate04	-0.2818	0.9988	91.34	16O	6	4	1_AN_Exu_16O_4_6
4_07	1.7112	3.54	177	0.0435157	1	Andesite	Exudate	light	AN_Exu_16O	1_AN_Exu.16O	1_AN_Exu	7	4	8044.1	21.69	21.84	0.144	8806.48	8044.1	750.126	20170119_Plate04	-0.2818	0.9988	91.34	16O	7	4	1_AN_Exu_16O_4_7
4_08	1.70539	16.9	845	0.207744	1	Andesite	Exudate	light	AN_Exu_16O	1_AN_Exu.16O	1_AN_Exu	8	4	85243.8	18.94	19	0.092	52572.2	50440.1	3015.24	20170119_Plate04	-0.2818	0.9988	91.34	16O	8	4	1_AN_Exu_16O_4_8
4_09	1.70074	24.8	1240	0.304856	1	Andesite	Exudate	light	AN_Exu_16O	1_AN_Exu.16O	1_AN_Exu	9	4	576458	16.08	16.75	0.708	333954	232443	99971	20170119_Plate04	-0.2818	0.9988	91.34	16O	9	4	1_AN_Exu_16O_4_9
4_10	1.69609	18.7	935	0.229871	1	Andesite	Exudate	light	AN_Exu_16O	1_AN_Exu.16O	1_AN_Exu	10	4	1.40554e+06	14.78	14.83	0.05	777990	751626	24582.8	20170119_Plate04	-0.2818	0.9988	91.34	16O	10	4	1_AN_Exu_16O_4_10
4_11	1.69027	0	0	0	1	Andesite	Exudate	light	AN_Exu_16O	1_AN_Exu.16O	1_AN_Exu	11	4	1.28718e+06	13.92	14.01	0.158	1.35337e+06	1.28718e+06	127542	20170119_Plate04	-0.2818	0.9988	91.34	16O	11	4	1_AN_Exu_16O_4_11
4_12	1.68562	11.8	590	0.145052	1	Andesite	Exudate	light	AN_Exu_16O	1_AN_Exu.16O	1_AN_Exu	12	4	651814	15.16	15.31	0.138	608321	552385	50036.9	20170119_Plate04	-0.2818	0.9988	91.34	16O	12	4	1_AN_Exu_16O_4_12
4_13	1.67981	4.69	234.5	0.0576521	1	Andesite	Exudate	light	AN_Exu_16O	1_AN_Exu.16O	1_AN_Exu	13	4	262290	15.85	16.46	0.091	388261	262290	15466.1	20170119_Plate04	-0.2818	0.9988	91.34	16O	13	4	1_AN_Exu_16O_4_13
4_14	1.674	5.21	260.5	0.0640443	1	Andesite	Exudate	light	AN_Exu_16O	1_AN_Exu.16O	1_AN_Exu	14	4	170833	16.99	17.12	0.196	186110	170833	21605.1	20170119_Plate04	-0.2818	0.9988	91.34	16O	14	4	1_AN_Exu_16O_4_14
40_05	1.71352	4.94	247	0.0626554	1	Basalt	Litter	label	BS_Lit_18O	1_BS_Lit.18O	1_BS_Lit	5	40	52819.9	18.61	18.71	0.12	56260.5	52819.9	4101.7	20160817_Plate06	-0.2892	0.9995	94.63	18O	5	40	1_BS_Lit_18O_40_5
40_06	1.70539	22	1100	0.279032	1	Basalt	Litter	label	BS_Lit_18O	1_BS_Lit.18O	1_BS_Lit	6	40	169366	18.26	18.14	0.1	71385	76984.6	5337.16	20160817_Plate06	-0.2892	0.9995	94.63	18O	6	40	1_BS_Lit_18O_40_6
40_07	1.69725	26.1	1305	0.331033	1	Basalt	Litter	label	BS_Lit_18O	1_BS_Lit.18O	1_BS_Lit	7	40	280606	16.87	17.66	0.34	179745	107512	23860.7	20160817_Plate06	-0.2892	0.9995	94.63	18O	7	40	1_BS_Lit_18O_40_7
40_08	1.68911	5.39	269.5	0.0683628	1	Basalt	Litter	label	BS_Lit_18O	1_BS_Lit.18O	1_BS_Lit	8	40	570741	14.94	15.14	0.19	650840	570741	73590.7	20160817_Plate06	-0.2892	0.9995	94.63	18O	8	40	1_BS_Lit_18O_40_8
40_10	1.67284	5.77	288.5	0.0731825	1	Basalt	Litter	label	BS_Lit_18O	1_BS_Lit.18O	1_BS_Lit	10	40	34888.8	19.11	19.34	0.22	40266	34888.8	5073.64	20160817_Plate06	-0.2892	0.9995	94.63	18O	10	40	1_BS_Lit_18O_40_10
41_02	1.73561	0.212	10.6	0.0115758	1	Basalt	Litter	label	BS_Lit_18O	1_BS_Lit.18O	1_BS_Lit	2	41	679.549	25.06	25.25	0.17	767.881	679.55	79.93	20160817_Plate06	-0.2892	0.9995	94.63	18O	2	41	1_BS_Lit_18O_41_2
41_03	1.7298	0	0	0	1	Basalt	Litter	label	BS_Lit_18O	1_BS_Lit.18O	1_BS_Lit	3	41	1523.94	23.75	23.74	0.02	1512.14	1523.94	16.41	20160818_Plate07	-0.2902	0.9983	95.07	18O	3	41	1_BS_Lit_18O_41_3
41_04	1.72283	0.19	9.5	0.0103746	1	Basalt	Litter	label	BS_Lit_18O	1_BS_Lit.18O	1_BS_Lit	4	41	7037.68	21.49	21.46	0.08	6889.13	7037.68	400.91	20160818_Plate07	-0.2902	0.9983	95.07	18O	4	41	1_BS_Lit_18O_41_4
41_05	1.71585	1.16	58	0.0633395	1	Basalt	Litter	label	BS_Lit_18O	1_BS_Lit.18O	1_BS_Lit	5	41	24463.9	19.55	19.6	0.09	25204.3	24463.9	1495.5	20160818_Plate07	-0.2902	0.9983	95.07	18O	5	41	1_BS_Lit_18O_41_5
41_06	1.70887	1.3	65	0.0709839	1	Basalt	Litter	label	BS_Lit_18O	1_BS_Lit.18O	1_BS_Lit	6	41	114.089	27.48	27.62	0.2	124.808	114.09	15.16	20160818_Plate07	-0.2902	0.9983	95.07	18O	6	41	1_BS_Lit_18O_41_6
41_07	1.7019	2.57	128.5	0.14033	1	Basalt	Litter	label	BS_Lit_18O	1_BS_Lit.18O	1_BS_Lit	7	41	89410.5	17.19	17.66	0.07	122748	89410.5	4366.44	20160818_Plate07	-0.2902	0.9983	95.07	18O	7	41	1_BS_Lit_18O_41_7
41_08	1.69493	8.48	424	0.463034	1	Basalt	Litter	label	BS_Lit_18O	1_BS_Lit.18O	1_BS_Lit	8	41	74880.1	17.9	17.93	0.1	76083.1	74880.1	4941.87	20160818_Plate07	-0.2902	0.9983	95.07	18O	8	41	1_BS_Lit_18O_41_8
41_09	1.68679	2.45	122.5	0.133777	1	Basalt	Litter	label	BS_Lit_18O	1_BS_Lit.18O	1_BS_Lit	9	41	188174	16.4	16.56	0.19	207862	188174	23274.5	20160818_Plate07	-0.2902	0.9983	95.07	18O	9	41	1_BS_Lit_18O_41_9
41_10	1.67981	1.31	65.5	0.07153	1	Basalt	Litter	label	BS_Lit_18O	1_BS_Lit.18O	1_BS_Lit	10	41	263709	15.93	16.05	0.17	285418	263709	30700.1	20160818_Plate07	-0.2902	0.9983	95.07	18O	10	41	1_BS_Lit_18O_41_10
41_11	1.674	0.447	22.35	0.0244076	1	Basalt	Litter	label	BS_Lit_18O	1_BS_Lit.18O	1_BS_Lit	11	41	72962.4	17.83	17.97	0.12	79607.8	72962.4	5755.13	20160818_Plate07	-0.2902	0.9983	95.07	18O	11	41	1_BS_Lit_18O_41_11
42_05	1.72515	0.754	37.7	0.0822516	1	Granite	Litter	label	GR_Lit_18O	1_GR_Lit.18O	1_GR_Lit	5	42	53448.4	18.78	18.69	0.13	50224.3	53448.4	4559.69	20160817_Plate06	-0.2892	0.9995	94.63	18O	5	42	1_GR_Lit_18O_42_5
42_06	1.71701	1.18	59	0.128723	1	Granite	Litter	label	GR_Lit_18O	1_GR_Lit.18O	1_GR_Lit	6	42	121073	17.29	17.47	0.27	136136	121073	21301.4	20160817_Plate06	-0.2892	0.9995	94.63	18O	6	42	1_GR_Lit_18O_42_6
42_07	1.71004	2.57	128.5	0.280353	1	Granite	Litter	label	GR_Lit_18O	1_GR_Lit.18O	1_GR_Lit	7	42	171722	16.78	16.95	0.23	190570	171722	26654.9	20160817_Plate06	-0.2892	0.9995	94.63	18O	7	42	1_GR_Lit_18O_42_7
42_08	1.70306	2.3	115	0.2509	1	Granite	Litter	label	GR_Lit_18O	1_GR_Lit.18O	1_GR_Lit	8	42	248849	16.5	16.39	0.17	229268	248849	27691.7	20160817_Plate06	-0.2892	0.9995	94.63	18O	8	42	1_GR_Lit_18O_42_8
42_09	1.69609	0.338	16.9	0.0368714	1	Granite	Litter	label	GR_Lit_18O	1_GR_Lit.18O	1_GR_Lit	9	42	107495	17.75	17.65	0.2	100255	107495	14765.9	20160817_Plate06	-0.2892	0.9995	94.63	18O	9	42	1_GR_Lit_18O_42_9
42_10	1.68795	0.151	7.55	0.0164721	1	Granite	Litter	label	GR_Lit_18O	1_GR_Lit.18O	1_GR_Lit	10	42	318697	15.99	16.01	0.03	323452	318697	6723.8	20160817_Plate06	-0.2892	0.9995	94.63	18O	10	42	1_GR_Lit_18O_42_10
42_11	1.68098	0.703	35.15	0.0766881	1	Granite	Litter	label	GR_Lit_18O	1_GR_Lit.18O	1_GR_Lit	11	42	150594	17.05	17.14	0.13	159514	150594	12614.9	20160817_Plate06	-0.2892	0.9995	94.63	18O	11	42	1_GR_Lit_18O_42_11
42_12	1.67516	0.2	10	0.0218174	1	Granite	Litter	label	GR_Lit_18O	1_GR_Lit.18O	1_GR_Lit	12	42	56158.9	18.54	18.62	0.07	58991.3	56158.9	2467.55	20160817_Plate06	-0.2892	0.9995	94.63	18O	12	42	1_GR_Lit_18O_42_12
42_13	1.67051	0.119	5.95	0.0129813	1	Granite	Litter	label	GR_Lit_18O	1_GR_Lit.18O	1_GR_Lit	13	42	13823	20.62	20.73	0.18	14730.7	13823	1576.83	20160817_Plate06	-0.2892	0.9995	94.63	18O	13	42	1_GR_Lit_18O_42_13
43_04	1.72515	1.09	54.5	0.053106	1	Granite	Litter	label	GR_Lit_18O	1_GR_Lit.18O	1_GR_Lit	4	43	12064.3	20.74	20.92	0.259018	13520.5	12064.3	2059.32	20160816_Plate05	-0.2872	0.9985	93.73	18O	4	43	1_GR_Lit_18O_43_4
43_05	1.72166	2.26	113	0.11011	1	Granite	Litter	label	GR_Lit_18O	1_GR_Lit.18O	1_GR_Lit	5	43	20230.1	20.04	20.14	0.249227	21457.2	20230.1	3185.25	20160816_Plate05	-0.2872	0.9985	93.73	18O	5	43	1_GR_Lit_18O_43_5
43_06	1.71469	1.96	98	0.0954933	1	Granite	Litter	label	GR_Lit_18O	1_GR_Lit.18O	1_GR_Lit	6	43	31910	19.52	19.45	0.166077	30243.4	31910	3606.09	20160816_Plate05	-0.2872	0.9985	93.73	18O	6	43	1_GR_Lit_18O_43_6
43_07	1.70771	2.06	103	0.100365	1	Granite	Litter	label	GR_Lit_18O	1_GR_Lit.18O	1_GR_Lit	7	43	73782.9	18.26	18.18	0.161633	69769.7	73782.9	8117.1	20160816_Plate05	-0.2872	0.9985	93.73	18O	7	43	1_GR_Lit_18O_43_7
43_08	1.7019	2.19	109.5	0.106699	1	Granite	Litter	label	GR_Lit_18O	1_GR_Lit.18O	1_GR_Lit	8	43	114653	17.51	17.51	0.0193163	114147	114653	1470.85	20160816_Plate05	-0.2872	0.9985	93.73	18O	8	43	1_GR_Lit_18O_43_8
43_09	1.69609	3.11	155.5	0.151523	1	Granite	Litter	label	GR_Lit_18O	1_GR_Lit.18O	1_GR_Lit	9	43	119779	17.38	17.44	0.0857606	124587	119779	6799.06	20160816_Plate05	-0.2872	0.9985	93.73	18O	9	43	1_GR_Lit_18O_43_9
43_10	1.69027	3.2	160	0.155907	1	Granite	Litter	label	GR_Lit_18O	1_GR_Lit.18O	1_GR_Lit	10	43	165342	16.89	16.96	0.0623373	172435	165342	6838.03	20160816_Plate05	-0.2872	0.9985	93.73	18O	10	43	1_GR_Lit_18O_43_10
43_11	1.6833	1.76	88	0.0857491	1	Granite	Litter	label	GR_Lit_18O	1_GR_Lit.18O	1_GR_Lit	11	43	86931.3	17.86	17.93	0.142998	90558.7	86931.3	8008.48	20160816_Plate05	-0.2872	0.9985	93.73	18O	11	43	1_GR_Lit_18O_43_11
43_12	1.67865	1.4	70	0.0682095	1	Granite	Litter	label	GR_Lit_18O	1_GR_Lit.18O	1_GR_Lit	12	43	167543	15.9	16.94	0.151092	332998	167543	16736.2	20160816_Plate05	-0.2872	0.9985	93.73	18O	12	43	1_GR_Lit_18O_43_12
43_13	1.67284	0.443	22.15	0.0215834	1	Granite	Litter	label	GR_Lit_18O	1_GR_Lit.18O	1_GR_Lit	13	43	49519.6	18.84	18.78	0.0865359	47514.1	49519.6	2836.27	20160816_Plate05	-0.2872	0.9985	93.73	18O	13	43	1_GR_Lit_18O_43_13
43_14	1.66702	0.168	8.4	0.00818514	1	Granite	Litter	label	GR_Lit_18O	1_GR_Lit.18O	1_GR_Lit	14	43	12318.4	20.71	20.89	0.19935	13714.1	12318.4	1585.78	20160816_Plate05	-0.2872	0.9985	93.73	18O	14	43	1_GR_Lit_18O_43_14
44_03	1.73561	0.375	18.75	0.0285584	1	Granite	Litter	label	GR_Lit_18O	1_GR_Lit.18O	1_GR_Lit	3	44	4545.26	21.59	22.64	0.031	8970.5	4545.26	90.6757	20170126_Plate02	-0.28	0.9983	90.55	18O	3	44	1_GR_Lit_18O_44_03
44_04	1.73096	0.716	35.8	0.0545275	1	Granite	Litter	label	GR_Lit_18O	1_GR_Lit.18O	1_GR_Lit	4	44	98374.3	17.65	17.9	0.357	114280	98374.3	22493.9	20170126_Plate02	-0.28	0.9983	90.55	18O	4	44	1_GR_Lit_18O_44_04
44_05	1.72399	1.17	58.5	0.0891021	1	Granite	Litter	label	GR_Lit_18O	1_GR_Lit.18O	1_GR_Lit	5	44	31205.9	18.76	19.67	0.314	55811	31205.9	6280.14	20170126_Plate02	-0.28	0.9983	90.55	18O	5	44	1_GR_Lit_18O_44_05
44_06	1.71469	1.87	93.5	0.142411	1	Granite	Litter	label	GR_Lit_18O	1_GR_Lit.18O	1_GR_Lit	6	44	140460	16.49	17.33	0.002	240724	140460	190.404	20170126_Plate02	-0.28	0.9983	90.55	18O	6	44	1_GR_Lit_18O_44_06
44_07	1.70539	2.1	105	0.159927	1	Granite	Litter	label	GR_Lit_18O	1_GR_Lit.18O	1_GR_Lit	7	44	125651	16.49	17.5	0.065	241592	125651	5306.32	20170126_Plate02	-0.28	0.9983	90.55	18O	7	44	1_GR_Lit_18O_44_07
44_08	1.69841	2.39	119.5	0.182012	1	Granite	Litter	label	GR_Lit_18O	1_GR_Lit.18O	1_GR_Lit	8	44	109520	16.74	17.72	0.237	205439	109520	16684.1	20170126_Plate02	-0.28	0.9983	90.55	18O	8	44	1_GR_Lit_18O_44_08
44_09	1.6926	2.53	126.5	0.192674	1	Granite	Litter	label	GR_Lit_18O	1_GR_Lit.18O	1_GR_Lit	9	44	106964	16.81	17.75	0.033	195924	106964	2284.93	20170126_Plate02	-0.28	0.9983	90.55	18O	9	44	1_GR_Lit_18O_44_09
44_10	1.68562	1.31	65.5	0.0997639	1	Granite	Litter	label	GR_Lit_18O	1_GR_Lit.18O	1_GR_Lit	10	44	212162	16.83	16.69	0.19	193757	212162	26028.3	20170126_Plate02	-0.28	0.9983	90.55	18O	10	44	1_GR_Lit_18O_44_10
44_11	1.67865	0.353	17.65	0.0268829	1	Granite	Litter	label	GR_Lit_18O	1_GR_Lit.18O	1_GR_Lit	11	44	24286.4	19.5	20.05	0.135	34596.3	24286.4	2114.41	20170126_Plate02	-0.28	0.9983	90.55	18O	11	44	1_GR_Lit_18O_44_11
44_12	1.67284	0.145	7.25	0.0110426	1	Granite	Litter	label	GR_Lit_18O	1_GR_Lit.18O	1_GR_Lit	12	44	18668.1	20.18	20.47	0.25	22283.7	18668.1	3135.8	20170126_Plate02	-0.28	0.9983	90.55	18O	12	44	1_GR_Lit_18O_44_12
5_03	1.73096	0.134	6.7	0.0077821	1	Basalt	Exudate	light	BS_Exu_16O	1_BS_Exu.16O	1_BS_Exu	3	5	174.83	27.59	27.69	0.118	185.364	174.828	13.106	20170126_Plate02	-0.28	0.9983	90.55	16O	3	5	1_BS_Exu_16O_5_03
5_04	1.72166	0.082	4.1	0.00476218	1	Basalt	Exudate	light	BS_Exu_16O	1_BS_Exu.16O	1_BS_Exu	4	5	906.41	24.91	25.15	0.202	1047.29	906.414	122.24	20170126_Plate02	-0.28	0.9983	90.55	16O	4	5	1_BS_Exu_16O_5_04
5_05	1.71469	0.14	7	0.00813055	1	Basalt	Exudate	light	BS_Exu_16O	1_BS_Exu.16O	1_BS_Exu	5	5	2038.42	23.67	23.89	0.218	2338.81	2038.42	287.559	20170126_Plate02	-0.28	0.9983	90.55	16O	5	5	1_BS_Exu_16O_5_05
5_06	1.70655	1.3	65	0.075498	1	Basalt	Exudate	light	BS_Exu_16O	1_BS_Exu.16O	1_BS_Exu	6	5	16981.7	20.44	20.61	0.229	18753	16981.7	2505	20170126_Plate02	-0.28	0.9983	90.55	16O	6	5	1_BS_Exu_16O_5_06
5_07	1.69841	4.37	218.5	0.253789	1	Basalt	Exudate	light	BS_Exu_16O	1_BS_Exu.16O	1_BS_Exu	7	5	120357	17.39	17.58	0.266	134913	120357	20584.9	20170126_Plate02	-0.28	0.9983	90.55	16O	7	5	1_BS_Exu_16O_5_07
5_08	1.6926	5.83	291.5	0.338579	1	Basalt	Exudate	light	BS_Exu_16O	1_BS_Exu.16O	1_BS_Exu	8	5	624326	14.92	15.02	0.137	663434	624326	55307	20170126_Plate02	-0.28	0.9983	90.55	16O	8	5	1_BS_Exu_16O_5_08
5_09	1.68446	3.07	153.5	0.178291	1	Basalt	Exudate	light	BS_Exu_16O	1_BS_Exu.16O	1_BS_Exu	9	5	650569	14.16	14.95	0.026	1.08392e+06	650569	10933.8	20170126_Plate02	-0.28	0.9983	90.55	16O	9	5	1_BS_Exu_16O_5_09
5_10	1.67633	1.11	55.5	0.0644637	1	Basalt	Exudate	light	BS_Exu_16O	1_BS_Exu.16O	1_BS_Exu	10	5	280122	16.05	16.27	0.214	320647	280122	38811.4	20170126_Plate02	-0.28	0.9983	90.55	16O	10	5	1_BS_Exu_16O_5_10
6_02	1.7391	0	0	0	1	Granite	Exudate	light	GR_Exu_16O	1_GR_Exu.16O	1_GR_Exu	2	6	206.55	26.92	27.04	0.289	221.175	206.55	37.207	20160713_Plate01	-0.2864	0.9988	93.37	16O	2	6	1_GR_Exu_16O_6_02
6_03	1.73096	0	0	0	1	Granite	Exudate	light	GR_Exu_16O	1_GR_Exu.16O	1_GR_Exu	3	6	173.45	27.5	27.3	0.24	151.098	173.45	28.263	20160713_Plate01	-0.2864	0.9988	93.37	16O	3	6	1_GR_Exu_16O_6_03
6_04	1.72399	0	0	0	1	Granite	Exudate	light	GR_Exu_16O	1_GR_Exu.16O	1_GR_Exu	4	6	548.29	25.39	25.55	0.236	608.512	548.29	85.171	20160713_Plate01	-0.2864	0.9988	93.37	16O	4	6	1_GR_Exu_16O_6_04
6_05	1.71469	0.2	10	0.00783177	1	Granite	Exudate	light	GR_Exu_16O	1_GR_Exu.16O	1_GR_Exu	5	6	2936.56	23.12	23.01	0.123	2722.62	2936.56	240.626	20160713_Plate01	-0.2864	0.9988	93.37	16O	5	6	1_GR_Exu_16O_6_05
6_06	1.70771	1.27	63.5	0.0497318	1	Granite	Exudate	light	GR_Exu_16O	1_GR_Exu.16O	1_GR_Exu	6	6	7859.53	21.5	21.51	0.032	7933.14	7859.53	165.662	20160713_Plate01	-0.2864	0.9988	93.37	16O	6	6	1_GR_Exu_16O_6_06
6_07	1.70074	6.68	334	0.261581	1	Granite	Exudate	light	GR_Exu_16O	1_GR_Exu.16O	1_GR_Exu	7	6	105598	17.64	17.58	0.085	101411	105598	5922.31	20160713_Plate01	-0.2864	0.9988	93.37	16O	7	6	1_GR_Exu_16O_6_07
6_08	1.69376	9.45	472.5	0.370051	1	Granite	Exudate	light	GR_Exu_16O	1_GR_Exu.16O	1_GR_Exu	8	6	325658	15.81	15.88	0.197	338698	325658	41047.4	20160713_Plate01	-0.2864	0.9988	93.37	16O	8	6	1_GR_Exu_16O_6_08
6_09	1.68795	4.47	223.5	0.17504	1	Granite	Exudate	light	GR_Exu_16O	1_GR_Exu.16O	1_GR_Exu	9	6	634494	14.78	14.86	0.116	668677	634494	48341.9	20160713_Plate01	-0.2864	0.9988	93.37	16O	9	6	1_GR_Exu_16O_6_09
6_10	1.67981	1.95	97.5	0.0763598	1	Granite	Exudate	light	GR_Exu_16O	1_GR_Exu.16O	1_GR_Exu	10	6	111180	21.4	20.97	4.897	8456.92	111180	184843	20160713_Plate01	-0.2864	0.9988	93.37	16O	10	6	1_GR_Exu_16O_6_10
6_11	1.67168	1.01	50.5	0.0395505	1	Granite	Exudate	light	GR_Exu_16O	1_GR_Exu.16O	1_GR_Exu	11	6	114960	19.08	17.47	0.318	39254.2	114960	23931.6	20160713_Plate01	-0.2864	0.9988	93.37	16O	11	6	1_GR_Exu_16O_6_11
7_02	1.73677	0.051	2.55	0.00150821	1	Andesite	Litter	light	AN_Lit_16O	1_AN_Lit.16O	1_AN_Lit	2	7	160.559	27.9	27.95	0.07	165.461	160.56	6.93	20160819_Plate08	-0.2852	0.9976	92.84	16O	2	7	1_AN_Lit_16O_7_2
7_03	1.72864	0	0	0	1	Andesite	Litter	light	AN_Lit_16O	1_AN_Lit.16O	1_AN_Lit	3	7	689.986	25.48	25.69	0.19	782.839	689.99	83.75	20160819_Plate08	-0.2852	0.9976	92.84	16O	3	7	1_AN_Lit_16O_7_3
7_04	1.72166	0.119	5.95	0.00351915	1	Andesite	Litter	light	AN_Lit_16O	1_AN_Lit.16O	1_AN_Lit	4	7	1064.8	24.79	25.01	0.2	1218.63	1064.8	137.46	20160819_Plate08	-0.2852	0.9976	92.84	16O	4	7	1_AN_Lit_16O_7_4
7_06	1.70655	2.67	133.5	0.078959	1	Andesite	Litter	light	AN_Lit_16O	1_AN_Lit.16O	1_AN_Lit	6	7	17481.8	20.61	20.65	0.13	17821.3	17481.8	1452.51	20160819_Plate08	-0.2852	0.9976	92.84	16O	6	7	1_AN_Lit_16O_7_6
7_07	1.69958	8.9	445	0.263197	1	Andesite	Litter	light	AN_Lit_16O	1_AN_Lit.16O	1_AN_Lit	7	7	200456	16.77	16.84	0.06	210083	200456	8384.77	20160819_Plate08	-0.2852	0.9976	92.84	16O	7	7	1_AN_Lit_16O_7_7
7_08	1.6926	10	500	0.295727	1	Andesite	Litter	light	AN_Lit_16O	1_AN_Lit.16O	1_AN_Lit	8	7	462572	15.5	15.54	0.06	475471	462572	18243.3	20160819_Plate08	-0.2852	0.9976	92.84	16O	8	7	1_AN_Lit_16O_7_8
7_09	1.68446	4.8	240	0.141949	1	Andesite	Litter	light	AN_Lit_16O	1_AN_Lit.16O	1_AN_Lit	9	7	444225	15.66	15.6	0.13	428358	444225	36612.2	20160819_Plate08	-0.2852	0.9976	92.84	16O	9	7	1_AN_Lit_16O_7_9
7_10	1.67749	2.36	118	0.0697915	1	Andesite	Litter	light	AN_Lit_16O	1_AN_Lit.16O	1_AN_Lit	10	7	317653	16.02	16.13	0.15	339156	317653	30409.9	20160819_Plate08	-0.2852	0.9976	92.84	16O	10	7	1_AN_Lit_16O_7_10
7_11	1.67051	0.941	47.05	0.0278279	1	Andesite	Litter	light	AN_Lit_16O	1_AN_Lit.16O	1_AN_Lit	11	7	83628.8	17.7	18.21	0.21	115280	83628.8	11244.5	20160819_Plate08	-0.2852	0.9976	92.84	16O	11	7	1_AN_Lit_16O_7_11
9_03	1.73212	0	0	0	1	Granite	Litter	light	GR_Lit_16O	1_GR_Lit.16O	1_GR_Lit	3	9	434.265	26	26.41	0.19	562.068	434.26	51.83	20160819_Plate08	-0.2852	0.9976	92.84	16O	3	9	1_GR_Lit_16O_9_3
9_04	1.72283	0	0	0	1	Granite	Litter	light	GR_Lit_16O	1_GR_Lit.16O	1_GR_Lit	4	9	1234.9	24.57	24.78	0.19	1402.76	1234.9	154.91	20160819_Plate08	-0.2852	0.9976	92.84	16O	4	9	1_GR_Lit_16O_9_4
9_05	1.71469	1.01	50.5	0.0356651	1	Granite	Litter	light	GR_Lit_16O	1_GR_Lit.16O	1_GR_Lit	5	9	4717.59	22.27	22.68	0.02	6140.99	4717.59	66.62	20160819_Plate08	-0.2852	0.9976	92.84	16O	5	9	1_GR_Lit_16O_9_5
9_06	1.70655	4.94	247	0.174441	1	Granite	Litter	light	GR_Lit_16O	1_GR_Lit.16O	1_GR_Lit	6	9	52002.1	18.44	18.94	0.08	71671.3	52002.1	2719.91	20160819_Plate08	-0.2852	0.9976	92.84	16O	6	9	1_GR_Lit_16O_9_6
9_08	1.68911	7.38	369	0.260602	1	Granite	Litter	light	GR_Lit_16O	1_GR_Lit.16O	1_GR_Lit	8	9	823732	14.46	14.65	0.26	921908	823732	138842	20160819_Plate08	-0.2852	0.9976	92.84	16O	8	9	1_GR_Lit_16O_9_8
9_09	1.68214	2.4	120	0.0847488	1	Granite	Litter	light	GR_Lit_16O	1_GR_Lit.16O	1_GR_Lit	9	9	626370	14.93	15.07	0.2	682482	626370	79355.2	20160819_Plate08	-0.2852	0.9976	92.84	16O	9	9	1_GR_Lit_16O_9_9
9_10	1.67284	0.965	48.25	0.0340761	1	Granite	Litter	light	GR_Lit_16O	1_GR_Lit.16O	1_GR_Lit	10	9	54345.3	18.68	18.88	0.19	61449.9	54345.3	6701.1	20160819_Plate08	-0.2852	0.9976	92.84	16O	10	9	1_GR_Lit_16O_9_10
